# Supplementary material for: Abrogation of Oncogenic RAS Signaling by a RAS(ON) Inhibitor Doublet Primes Immune-Refractory KRASG12C-Mutant NSCLC for Immune Checkpoint Blockade
Source: Cancer Discov. 2026 Feb 11;16(6):1152–75. doi: 10.1158/2159-8290.CD-25-1616 (PMC13223541; doi:10.1158/2159-8290.CD-25-1616)
Supplement: Table S1 — KM in xenograft models [file cd-25-1616_table_s1_suppst1.xlsx]

## Sheet: KM_Eliron and Daraxon
Model Name	Indication	Genotype	Model Type	# of Mice				Duration of Treatment (days)				Event calling date of each animal (Event, EOS without event, Censored due to BWL or FD)
				Vehicle Control	Elironrasib	Daraxonrasib	Elironrasib + Daraxonrasib	Vehicle Control	Elironrasib	Daraxonrasib	Elironrasib + Daraxonrasib	Vehicle Control															Elironrasib															Daraxonrasib
NCI-H2122	NSCLC	KRAS G12C	CDX	8	15	15	14	21	56	56	56	3	3	3	7	7	7	7	7								14	14	14	17	17	17	17	21	21	21	21	21	21	21	21	17	21	21	21	21	38	56	56
CTG-2026	NSCLC	KRAS G12C	PDX	6	6	6	6	18	27	27	27	4	4	4	7	11	11										7	7	11	11	18	21										4	7	7	7	11	14
CTG-2536	NSCLC	KRAS G12C	PDX	4	6	6	6	41	58	58	90	6	9	13	13												9	9	23	30	58	58										20	41	55	58	58	58
NCI-H2030	NSCLC	KRAS G12C	CDX	8	8	8	8	24	55	89	89	7	7	7	7	7	7	7	7								17	17	24	28	28	28	28	31								83	86	89	89	89	89	89	89
LXFA-1335	NSCLC	KRAS G12C	PDX	5	5	5	5	66	91	91	91	3	7	10	10	14											3	7	28	49	91											91	91	91	91	91
LUN055	NSCLC	KRAS G12C	PDX	3	3	3	3	24	90	91	91	7	7	10													49	70	70													63	63	87
CTG-2579	NSCLC	KRAS G12C	PDX	6	6	6	6	17	90	90	90	3	3	6	10	10	10										66	73	76	90	90	90										45	66	76	90	90	90
LUN092	NSCLC	KRAS G12C	PDX	6	6	6	6	36	36	36	36	6	9	9	12	15	15										36	36	36	36	36	36										36	36	36	36	36	36
[truncated: 21 more columns]

## Sheet: KM_Elironrasib MCT
Model Name	Indication	Genotype	Model Type	# of Mice		Duration of Treatment (days)		Event calling date of each animal (Event, EOS without event, Censored due to BWL or FD)
				Vehicle Control	Elironrasib	Vehicle Control	Elironrasib	Vehicle Control															Elironrasib
CTG-2026	NSCLC	KRAS G12C	PDX	6	6	18	27	4	4	4	7	11	11										7	7	11	11	18	21
NCI-H2122	NSCLC	KRAS G12C	CDX	8	15	21	56	3	3	3	7	7	7	7	7								14	14	14	17	17	17	17	21	21	21	21	21	21	21	21
LXFE-1022	NSCLC	KRAS G12C	PDX	3	3	88	88	14	18	18													88	88	88
LXFA-1335	NSCLC	KRAS G12C	PDX	5	5	66	91	3	7	10	10	14											3	7	28	49	91
ST2972	NSCLC	KRAS G12C	PDX	10	10	24	42	3	3	3	3	7	7	7	7	7	10						28	28	31	35	42	42	42	42	42	42
NCI-H2030	NSCLC	KRAS G12C	CDX	8	8	24	55	7	7	7	7	7	7	7	7								17	17	24	28	28	28	28	31
LUN092	NSCLC	KRAS G12C	PDX	6	6	36	36	6	9	9	12	15	15										36	36	36	36	36	36
CTG-2751	NSCLC	KRAS G12C	PDX	2	3	88	88	47	63														81	88	88
CTG-2487	NSCLC	KRAS G12C	PDX	3	3	88	88	17	41	88													88	88	88
CTG-2579	NSCLC	KRAS G12C	PDX	6	6	17	90	3	3	6	10	10	10										66	73	76	90	90	90
LXFA-2155	NSCLC	KRAS G12C	PDX	3	3	80	87	7	14	17													87	87	87
CTG-2210	NSCLC	KRAS G12C	PDX	3	3	58	90	6	18	24													90	90	90
LXFE-2324	NSCLC	KRAS G12C	PDX	3	3	51	90	6	9	13													30	90	90
CTG-0828	NSCLC	KRAS G12C	PDX	2	3	31	89	13	17														89	89	89
CTG-0192	NSCLC	KRAS G12C	PDX	3	3	45	88	11	20	24													88	88	88
LXFL-1072	NSCLC	KRAS G12C	PDX	3	3	24	90	7	7	7													90	90	90
CTG-2011	NSCLC	KRAS G12C	PDX	3	3	23	90	2	6	6													90	90	90
LXFA-923	NSCLC	KRAS G12C	PDX	3	3	38	91	7	10	21													91	91	91
LXFA-983	NSCLC	KRAS G12C	PDX	3	3	90	90	30	34	48													90	90	90
LUN055	NSCLC	KRAS G12C	PDX	3	3	24	90	7	10	7													70	49	70
CTG-2539	NSCLC	KRAS G12C	PDX	3	3	20	27	2	6	13													27	27	27
CTG-1680	NSCLC	KRAS G12C	PDX	3	3	80	90	10	17	17													90	90	90
NCI-H358	NSCLC	KRAS G12C	CDX	8	8	28	28	3	3	3	7	7	7	7	10								28	28	28	28	28	28	28	28
LXFA-592	NSCLC	KRAS G12C	PDX	3	3	91	91	17	24	28													91	91	91
CTG-2536	NSCLC	KRAS G12C	PDX	4	6	41	58	13	6	9	13												9	9	23	30	58	58
LU99	NSCLC	KRAS G12C	CDX	10	10	21	28	7	7	7	7	7	7	7	11	7	7						28	28	28	28	28	28	28	28	28	28
