# Supplementary material for: Abrogation of Oncogenic RAS Signaling by a RAS(ON) Inhibitor Doublet Primes Immune-Refractory KRASG12C-Mutant NSCLC for Immune Checkpoint Blockade
Source: Cancer Discov. 2026 Feb 11;16(6):1152–75. doi: 10.1158/2159-8290.CD-25-1616 (PMC13223541; doi:10.1158/2159-8290.CD-25-1616)
Supplement: Table S2 — TV and BW in xenograft models [file cd-25-1616_table_s2_suppst2.xlsx]

## Sheet: Xenografts with %TV&BW change
Model Name	Indication	Genotype	Model Type	mRECIST Response Calling Date	# of Mice in Elironrasib Treatment Group	Elironrasib, % Mean Tumor Volume Change	Elironrasib, % Mean Body Weight Change	# of Mice in Daraxonrasib Treatment Group	Daraxonrasib, % Mean Tumor Volume Change	Daraxonrasib, % Mean Body Weight Change	# of Mice in Elironrasib+Daraxonrasib Treatment Group	Elironrasib+Daraxonrasib, % Mean Tumor Volume Change	Elironrasib+Daraxonrasib, % Mean Body Weight Change
NCI-H2122	NSCLC	KRAS G12C	CDX	28	15	438.433	5.1484	15	97.9591	-1.61133	14	-81.9568	-0.41955
CTG-2026	NSCLC	KRAS G12C	PDX	27	6	334.381	16.1587	6	372.073	9.89101	6	158.788	10.0976
CTG-2536	NSCLC	KRAS G12C	PDX	27	6	169.809	19.7748	6	51.5115	4.84158	6	-28.477	7.00879
NCI-H2030	NSCLC	KRAS G12C	CDX	28	8	147.127	8.88097	8	-41.5168	5.67234	8	-61.8965	3.44405
LXFA-1335	NSCLC	KRAS G12C	PDX	28	5	133.21	3.51559	5	-0.8647	-5.64555	5	-76.1658	-1.63153
LUN055	NSCLC	KRAS G12C	PDX	28	3	-47.2945	5.77283	3	-62.3632	-5.96479	3	-94.9592	-4.99854
CTG-2579	NSCLC	KRAS G12C	PDX	27	6	-54.1433	13.8217	6	-27.1489	4.07474	6	-78.2474	3.06757
LUN092	NSCLC	KRAS G12C	PDX	26	6	-71.2211	4.70378	6	-77.1194	-0.889512	6	-87.5334	-5.02681
