# Supplementary material for: Abrogation of Oncogenic RAS Signaling by a RAS(ON) Inhibitor Doublet Primes Immune-Refractory KRASG12C-Mutant NSCLC for Immune Checkpoint Blockade
Source: Cancer Discov. 2026 Feb 11;16(6):1152–75. doi: 10.1158/2159-8290.CD-25-1616 (PMC13223541; doi:10.1158/2159-8290.CD-25-1616)
Supplement: Table S3 — IHC staining quantification in xenograft tumors [file cd-25-1616_table_s3_suppst3.xlsx]

## Sheet: NCI-H2122 Tumor IHC
IHC Staining Quantification in NCI-H2122 Subcutaneous Xenograft Tumors
Time point	pERK Positive Area in Tumor (Mean % normalized to control)			pS6 Positive Area in Tumor (Mean % normalized to control)			Ki67 Positive Cells in Tumor (Mean % normalized to control)			Cleaved Caspase 3 Positive Area in Tumor (Mean % normalized to control)
	Elironrasib 100 mg/kg po qd x7	Daraxonrasib 25 mg/kg po qd x7	Elironrasib 100 mg/kg + Daraxonrasib 25 mg/kg po qd x7	Elironrasib 100 mg/kg po qd x7	Daraxonrasib 25 mg/kg po qd x7	Elironrasib 100 mg/kg + Daraxonrasib 25 mg/kg po qd x7	Elironrasib 100 mg/kg po qd x7	Daraxonrasib 25 mg/kg po qd x7	Elironrasib 100 mg/kg + Daraxonrasib 25 mg/kg po qd x7	Elironrasib 100 mg/kg po x1	Daraxonrasib 25 mg/kg po x1	Elironrasib 100 mg/kg + Daraxonrasib 25 mg/kg po x1
8h	11.56	2.457	1.63	50.37	54.43	37.84	83.73	91.92	47.84	299.2	246.4	276
24h	32.52	15.44	3.373	111.1	44.55	25.54	79.2	78.68	45.03	257.5	297.2	402.4
48h	105.7	41.7	7.64	128.7	98.34	51.24	100.8	80.86	32.11	-	-	-
Tumors were collected from n=3 mice/time point at indicated time points following 7-day repeated oral administration of compounds.

## Sheet: CTG-2536 Tumor IHC
IHC Staining Quantification in CTG-2536 Subcutaneous PDX Tumors
Time point	pERK Positive Area in Tumor (Mean % normalized to control)			Cleaved Caspase 3 Positive Area in Tumor (Mean % normalized to control)
	Elironrasib 200 mg/kg po x1	Daraxonrasib 25 mg/kg po x1	Elironrasib 200 mg/kg + Daraxonrasib 25 mg/kg po x1	Elironrasib 200 mg/kg po x1	Daraxonrasib 25 mg/kg po x1	Elironrasib 200 mg/kg + Daraxonrasib 25 mg/kg po x1
8h	2.22438	4.76973	0.581815	-	-	-
24h	9.43029	5.48489	1.64513	226.3	233.1	343.8
48h	46.7867	19.0892	4.7536	-	-	-
Tumors were collected from n=3 mice/time point at indicated time points following a single dose of each compound.

## Sheet: HER2 IHC in Baseline Tumors
HER2 IHC Staining Quantification in Baseline KRASG12C Xenograft Tumors
KRASG12C Xenograft Models	Markers (% Positive Cells in Tumor)
	HER2
NCI-H2122	0.6
CTG-2026	0.9
CTG-2536	80.14
NCI-H2030	2
LXFA-1335	4
LUN055	0.4
CTG-2579	2.7
LUN092	2.6
