# Supplementary material for: Abrogation of Oncogenic RAS Signaling by a RAS(ON) Inhibitor Doublet Primes Immune-Refractory KRASG12C-Mutant NSCLC for Immune Checkpoint Blockade
Source: Cancer Discov. 2026 Feb 11;16(6):1152–75. doi: 10.1158/2159-8290.CD-25-1616 (PMC13223541; doi:10.1158/2159-8290.CD-25-1616)
Supplement: Table S4 — PK in NCI-H2122 xenograft tumor-bearing mice [file cd-25-1616_table_s4_suppst4.xlsx]

## Sheet: Plasma PK Parameters
Compound (Dose)		NCI-H2122 Subcutaenous Xenograft Tumor Bearing BALB/c Nude Mice
		Elironrasib 100 mg/kg po x1	Elironrasib 100 mg/kg po qd x7	Elironrasib 100 mg/kg po + Daraxonrasib 25 mg/kg po x1	Elironrasib 100 mg/kg po qd + Daraxonrasib 25 mg/kg po qd x7
Plasma PK of Elironrasib	AUClast (h*µM)	29.3	23.6	28.4	26.6
	Cmax (µM)	9.39	7.15	9.21	7.13
	t1/2 (h)	5.5	3.2	2.9	2.2
Plasma was collected from n=3 mice/time point at 0.5, 1 , 2, 4, 8, and 24 h following single or repeated oral administartion of compounds.

## Sheet: Blood PK Parameters 
Compound (Dose)		NCI-H2122 Subcutaenous Xenograft Tumor Bearing BALB/c Nude Mice
		Daraxonrasib 25 mg/kg po x1	Daraxonrasib 25 mg/kg po qd x7	Elironrasib 100 mg/kg po + Daraxonrasib 25 mg/kg po x1	Elironrasib 100 mg/kg po qd + Daraxonrasib 25 mg/kg po qd x7
Blood PK of Daraxonrasib	AUClast (h*µM)	12.2	20	17.5	13.7
	Cmax (µM)	2.16	2.02	2.46	1.94
	t1/2 (h)	ND	2.8	4.2	ND
t1/2 not reported if terminal elimination not well characterized
Blood was collected from n=3 mice/time point at 0.5, 1 , 2, 4, 8, and 24 h following single or repeated oral administartion of compounds.
ND = not determined
