# Supplementary material for: Abrogation of Oncogenic RAS Signaling by a RAS(ON) Inhibitor Doublet Primes Immune-Refractory KRASG12C-Mutant NSCLC for Immune Checkpoint Blockade
Source: Cancer Discov. 2026 Feb 11;16(6):1152–75. doi: 10.1158/2159-8290.CD-25-1616 (PMC13223541; doi:10.1158/2159-8290.CD-25-1616)
Supplement: Table S5 — TE and human DUSP6 mRNA expression in xenograft tumors [file cd-25-1616_table_s5_suppst5.xlsx]

## Sheet: NCI-H2122 Tumor_TE & DUSP6 mRNA
KRASG12C Target Engagement & Human DUSP6 mRNA Expression in NCI-H2122 Subcutaenous Xenograft Tumors
Time point	Mean % KRASG12C Target Engagement		DUSP6 mRNA (Mean % normalized to control)
	Elironrasib 100 mg/kg po qd x17	Elironrasib 100 mg/kg po qd + Daraxonrasib 25 mg/kg po qd x17	Elironrasib 100 mg/kg po x1	Elironrasib 100 mg/kg po qd x7	Daraxonrasib 25 mg/kg po x1	Daraxonrasib 25 mg/kg po qd x7	Elironrasib 100 mg/kg po + Daraxonrasib 25 mg/kg po x1	Elironrasib 100 mg/kg po qd + Daraxonrasib 25 mg/kg po qd x7
2h	98.7639	89.51#	-	1.27	-	0.743333	-	0.273333
4h	98.9955	94.6219	1.10667	1.89	0.26	0.293333	0.24	0.17
8h	99.0411	94.9236	1.81333	2.57333	0.293333	0.333333	0.273333	0.13#
24h	80.9952	82.573	45.6167	12.8067	4.6	1.44667	1.24	0.366667
48h	52.2205	42.6947	-	33.8667	-	5.6	-	0.546667
Tumors were collected from n=3 mice/timepoint unless noted at indicated time points following single or repeated oral administartion of compounds.
#: n=2 tumors per time point

## Sheet: NCI-H358 Tumor_TE
KRASG12C Target Engagement in NCI-H358 Subcutaneous Xenograft Tumors
Time point	Mean % KRASG12C Target Engagement
	Elironrasib 30 mg/kg po qd x7	Elironrasib 100 mg/kg po qd x7	Elironrasib 30 mg/kg po qd + Daraxonrasib 25 mg/kg po qd x7	Elironrasib 100 mg/kg po qd + Daraxonrasib 25 mg/kg po qd x7
2h	96.4713	96.3253	95.5409	97.6471
4h	95.0495	96.2546	96.0187	98.3001
8h	96.4103	97.1839	95.2035	98.5235
24h	92.9343	96.6826	88.8136	94.354
48h	82.9952	88.2375	86.8583	85.617
Tumors were collected from n=3 mice per time point at indicated time points following repeated oral administartion of compounds.

## Sheet: CTG-2536 Tumor_DUSP6 mRNA
Human DUSP6 mRNA Expression in CTG-2536 Subcutaneous PDX Tumors
Time point	DUSP6 mRNA (Mean % normalized to control)
	Elironrasib 200 mg/kg po x1	Daraxonrasib 25 mg/kg po x1	Elironrasib 200 mg/kg po + Daraxonrasib 25 mg/kg po x1
8h	12.62	4.38#	3.52333
24h	13.4867	15.6267	6.35#
48h	77.93#	47.1433	14.6367
Tumors were collected from n=3 mice per time point unless noted at indicated time points following a single dose of each compound.
#: n=2 tumors per time point

## Sheet: NCI-H2030 Tumor_DUSP6 mRNA
Human DUSP6 mRNA Expression in NCI-H2030 Subcutaenous PDX Tumors
Time point	DUSP6 mRNA (Mean % normalized to control)
	Elironrasib 100 mg/kg po x1	Daraxonrasib 25 mg/kg po x1	Elironrasib 100 mg/kg po + Daraxonrasib 25 mg/kg po x1
4h	9.01	2.33	3.93
8h	2.39333	3.91667	2.00333
24h	12.77	2.02667	1.87333
48h	85.0433	15.8967	6.79667
Tumors were collected from n=3 mice per timepoint at indicated time points following a single dose of each compound.
