# Supplementary material for: Abrogation of Oncogenic RAS Signaling by a RAS(ON) Inhibitor Doublet Primes Immune-Refractory KRASG12C-Mutant NSCLC for Immune Checkpoint Blockade
Source: Cancer Discov. 2026 Feb 11;16(6):1152–75. doi: 10.1158/2159-8290.CD-25-1616 (PMC13223541; doi:10.1158/2159-8290.CD-25-1616)
Supplement: Table S6 — Raw data used for PK_TE_PD modeling [file cd-25-1616_table_s6_suppst6.xlsx]

## Sheet: Sheet1
group	dose_Elir_mg/kg	dose_Darax_mg	days	Time_hour	actual_time_hour	Plasma_Elir_nM	Tumor_Elir_nM	Blood_Darax_nM	Tumor_Darax_nM	DUSP6	FreeG12C	Xenograft Model	study_number
12th_Eliron:200__x1	200	0	1	0.5	0.5	7754.77						NCI-H2122	12th
12th_Eliron:200__x1	200	0	1	0.5	0.5	9206.94						NCI-H2122	12th
12th_Eliron:200__x1	200	0	1	0.5	0.5	7814.04						NCI-H2122	12th
12th_Eliron:200__x1	200	0	1	1	1	7013.87						NCI-H2122	12th
12th_Eliron:200__x1	200	0	1	1	1	7083.02						NCI-H2122	12th
12th_Eliron:200__x1	200	0	1	1	1	6045.76						NCI-H2122	12th
12th_Eliron:200__x1	200	0	1	4	4	3250.09						NCI-H2122	12th
12th_Eliron:200__x1	200	0	1	4	4	1066.9						NCI-H2122	12th
12th_Eliron:200__x1	200	0	1	4	4	2568.46						NCI-H2122	12th
12th_Eliron:200__x1	200	0	1	8	8	3299.48						NCI-H2122	12th
12th_Eliron:200__x1	200	0	1	8	8	4208.32						NCI-H2122	12th
12th_Eliron:200__x1	200	0	1	8	8	4593.59						NCI-H2122	12th
12th_Eliron:200__x1	200	0	1	24	24	582.843						NCI-H2122	12th
12th_Eliron:200__x1	200	0	1	24	24	NaN						NCI-H2122	12th
12th_Eliron:200__x1	200	0	1	24	24	76.0659						NCI-H2122	12th
12th_Eliron:200__x1	200	0	1	48	48	NaN						NCI-H2122	12th
12th_Eliron:200__x1	200	0	1	48	48	NaN						NCI-H2122	12th
12th_Eliron:200__x1	200	0	1	48	48	NaN						NCI-H2122	12th
13th:Daraxon_25___x1	0	25	1	0.5	0.5			607.847				NCI-H2122	13th
13th:Daraxon_25___x1	0	25	1	0.5	0.5			584.42				NCI-H2122	13th
13th:Daraxon_25___x1	0	25	1	0.5	0.5			1065.27				NCI-H2122	13th
13th:Daraxon_25___x1	0	25	1	1	1			438.932		0.357024		NCI-H2122	13th
13th:Daraxon_25___x1	0	25	1	1	1			1356.25		0.127105		NCI-H2122	13th
13th:Daraxon_25___x1	0	25	1	1	1			1257.61		0.133887		NCI-H2122	13th
13th:Daraxon_25___x1	0	25	1	4	4			1787.78				NCI-H2122	13th
13th:Daraxon_25___x1	0	25	1	4	4			1726.14				NCI-H2122	13th
13th:Daraxon_25___x1	0	25	1	4	4			1504.2				NCI-H2122	13th
13th:Daraxon_25___x1	0	25	1	8	8			858.136		0.00294829		NCI-H2122	13th
13th:Daraxon_25___x1	0	25	1	8	8			1245.28		0.00205605		NCI-H2122	13th
13th:Daraxon_25___x1	0	25	1	8	8			919.784		0.000552818		NCI-H2122	13th
13th:Daraxon_25___x1	0	25	1	16	16			6.64562				NCI-H2122	13th
13th:Daraxon_25___x1	0	25	1	16	16			17.3847				NCI-H2122	13th
13th:Daraxon_25___x1	0	25	1	16	16			150.42				NCI-H2122	13th
13th:Daraxon_25___x1	0	25	1	24	24			NaN		0.0576751		NCI-H2122	13th
13th:Daraxon_25___x1	0	25	1	24	24			6.87989		0.0154002		NCI-H2122	13th
13th:Daraxon_25___x1	0	25	1	24	24			49.3182		0.0288375		NCI-H2122	13th
13th:Daraxon_25___x1	0	25	1	48	48			NaN		0.168883		NCI-H2122	13th
13th:Daraxon_25___x1	0	25	1	48	48			NaN		0.11696		NCI-H2122	13th
13th:Daraxon_25___x1	0	25	1	48	48			3.24267		0.0328968		NCI-H2122	13th
13th:Daraxon_25_Eliron:200__x1	200	25	1	0.5	0.5	9977.48		1138.02				NCI-H2122	13th
13th:Daraxon_25_Eliron:200__x1	200	25	1	0.5	0.5	9878.69		1380.91				NCI-H2122	13th
13th:Daraxon_25_Eliron:200__x1	200	25	1	0.5	0.5	8713		1257.61				NCI-H2122	13th
13th:Daraxon_25_Eliron:200__x1	200	25	1	1	1	13237.4		1615.17		0.135756		NCI-H2122	13th
13th:Daraxon_25_Eliron:200__x1	200	25	1	1	1	7537.44		1726.14		0.0953312		NCI-H2122	13th
13th:Daraxon_25_Eliron:200__x1	200	25	1	1	1	8525.31		1689.15		0.0530719		NCI-H2122	13th
13th:Daraxon_25_Eliron:200__x1	200	25	1	4	4	3161.18		1097.33				NCI-H2122	13th
13th:Daraxon_25_Eliron:200__x1	200	25	1	4	4	1017.51		831.011				NCI-H2122	13th
13th:Daraxon_25_Eliron:200__x1	200	25	1	4	4	10965.3		2157.67				NCI-H2122	13th
13th:Daraxon_25_Eliron:200__x1	200	25	1	8	8	280.555		398.244		0.0016585		NCI-H2122	13th
13th:Daraxon_25_Eliron:200__x1	200	25	1	8	8	2084.4		364.955		0.00145385		NCI-H2122	13th
13th:Daraxon_25_Eliron:200__x1	200	25	1	8	8	5828.43		2268.64		0.00315989		NCI-H2122	13th
13th:Daraxon_25_Eliron:200__x1	200	25	1	16	16	26.4749		67.9358				NCI-H2122	13th
13th:Daraxon_25_Eliron:200__x1	200	25	1	16	16	59.4697		26.7551				NCI-H2122	13th
13th:Daraxon_25_Eliron:200__x1	200	25	1	16	16	NaN		72.621				NCI-H2122	13th
13th:Daraxon_25_Eliron:200__x1	200	25	1	24	24	NaN		167.682		0.00649746		NCI-H2122	13th
13th:Daraxon_25_Eliron:200__x1	200	25	1	24	24	NaN		290.977		0.00289764		NCI-H2122	13th
13th:Daraxon_25_Eliron:200__x1	200	25	1	24	24	NaN		56.7159		0.00434657		NCI-H2122	13th
13th:Daraxon_25_Eliron:200__x1	200	25	1	48	48	NaN		NaN		0.0179371		NCI-H2122	13th
13th:Daraxon_25_Eliron:200__x1	200	25	1	48	48	NaN		NaN		0.0122514		NCI-H2122	13th
13th:Daraxon_25_Eliron:200__x1	200	25	1	48	48	NaN		4.1304		0.00652002		NCI-H2122	13th
13th:Daraxon_25___x7	0	25	7	0.5	144.5			1405.57				NCI-H2122	13th
13th:Daraxon_25___x7	0	25	7	0.5	144.5			1319.26				NCI-H2122	13th
13th:Daraxon_25___x7	0	25	7	0.5	144.5			851.971				NCI-H2122	13th
13th:Daraxon_25___x7	0	25	7	1	145			1102.26		0.00302069		NCI-H2122	13th
13th:Daraxon_25___x7	0	25	7	1	145			1119.52		0.0157238		NCI-H2122	13th
13th:Daraxon_25___x7	0	25	7	1	145			1195.97		0.00509781		NCI-H2122	13th
13th:Daraxon_25___x7	0	25	7	4	148			597.983				NCI-H2122	13th
13th:Daraxon_25___x7	0	25	7	4	148			1215.69				NCI-H2122	13th
13th:Daraxon_25___x7	0	25	7	4	148			675.659				NCI-H2122	13th
13th:Daraxon_25___x7	0	25	7	8	152			292.21		0.00495841		NCI-H2122	13th
13th:Daraxon_25___x7	0	25	7	8	152			520.307		0.00173493		NCI-H2122	13th
13th:Daraxon_25___x7	0	25	7	8	152			268.784		0.00339845		NCI-H2122	13th
13th:Daraxon_25___x7	0	25	7	16	160			15.6585				NCI-H2122	13th
13th:Daraxon_25___x7	0	25	7	16	160			15.5352				NCI-H2122	13th
13th:Daraxon_25___x7	0	25	7	16	160			15.1653				NCI-H2122	13th
13th:Daraxon_25___x7	0	25	7	24	168			10.0856		0.00213595		NCI-H2122	13th
13th:Daraxon_25___x7	0	25	7	24	168			26.3852		0.0126835		NCI-H2122	13th
13th:Daraxon_25___x7	0	25	7	24	168			6.18943		0.00890661		NCI-H2122	13th
13th:Daraxon_25___x7	0	25	7	48	192			NaN		0.115751		NCI-H2122	13th
13th:Daraxon_25___x7	0	25	7	48	192			NaN		0.0512641		NCI-H2122	13th
13th:Daraxon_25___x7	0	25	7	48	192			NaN		0.0227829		NCI-H2122	13th
13th:Daraxon_25_Eliron:200__x7	200	25	7	0.5	144.5	7774.53		379.75				NCI-H2122	13th
13th:Daraxon_25_Eliron:200__x7	200	25	7	0.5	144.5	12743.5		1136.78				NCI-H2122	13th
13th:Daraxon_25_Eliron:200__x7	200	25	7	0.5	144.5	8564.82		520.307				NCI-H2122	13th
13th:Daraxon_25_Eliron:200__x7	200	25	7	1	145	5946.97		595.517		0.00335166		NCI-H2122	13th
13th:Daraxon_25_Eliron:200__x7	200	25	7	1	145	6885.45		1043.08		0.00232121		NCI-H2122	13th
13th:Daraxon_25_Eliron:200__x7	200	25	7	1	145	5759.28		599.216		0.00499289		NCI-H2122	13th
13th:Daraxon_25_Eliron:200__x7	200	25	7	4	148	5759.28		1491.87				NCI-H2122	13th
13th:Daraxon_25_Eliron:200__x7	200	25	7	4	148	3763.78		1088.7				NCI-H2122	13th
13th:Daraxon_25_Eliron:200__x7	200	25	7	4	148	5453.04		1491.87				NCI-H2122	13th
13th:Daraxon_25_Eliron:200__x7	200	25	7	8	152	2212.83		731.142		0.00053214		NCI-H2122	13th
13th:Daraxon_25_Eliron:200__x7	200	25	7	8	152	1264.47		543.733		0.00138499		NCI-H2122	13th
13th:Daraxon_25_Eliron:200__x7	200	25	7	8	152	5136.92		1491.87		0.00106428		NCI-H2122	13th
13th:Daraxon_25_Eliron:200__x7	200	25	7	16	160	129.411		15.28863462Elir5				NCI-H2122	13th
13th:Daraxon_25_Eliron:200__x7	200	25	7	16	160	1116.29		76.6898				NCI-H2122	13th
13th:Daraxon_25_Eliron:200__x7	200	25	7	16	160	186.707		22.6864				NCI-H2122	13th
13th:Daraxon_25_Eliron:200__x7	200	25	7	24	168	39.7123		8.22381		0.0027796		NCI-H2122	13th
13th:Daraxon_25_Eliron:200__x7	200	25	7	24	168	917.73		102.212		0.00173493		NCI-H2122	13th
13th:Daraxon_25_Eliron:200__x7	200	25	7	24	168	143.241		46.9756		0.0014589		NCI-H2122	13th
13th:Daraxon_25_Eliron:200__x7	200	25	7	48	192	7.40902		2.82347		0.00764691		NCI-H2122	13th
13th:Daraxon_25_Eliron:200__x7	200	25	7	48	192	NaN		NaN		0.0105552		NCI-H2122	13th
13th:Daraxon_25_Eliron:200__x7	200	25	7	48	192	355.633		22.3165		0.00339845		NCI-H2122	13th
13th_Eliron:200__x1	200	0	1	0.5	0.5	15015.6						NCI-H2122	13th
13th_Eliron:200__x1	200	0	1	0.5	0.5	13731.4						NCI-H2122	13th
13th_Eliron:200__x1	200	0	1	0.5	0.5	11558.1						NCI-H2122	13th
13th_Eliron:200__x1	200	0	1	1	1	10372.6				0.0352579		NCI-H2122	13th
13th_Eliron:200__x1	200	0	1	1	1	10372.6				0.0352579		NCI-H2122	13th
13th_Eliron:200__x1	200	0	1	1	1	10965.3				0.0338217		NCI-H2122	13th
13th_Eliron:200__x1	200	0	1	4	4	9394.63						NCI-H2122	13th
13th_Eliron:200__x1	200	0	1	4	4	5927.21						NCI-H2122	13th
13th_Eliron:200__x1	200	0	1	4	4	8999.49						NCI-H2122	13th
13th_Eliron:200__x1	200	0	1	8	8	4445.41				0.019158		NCI-H2122	13th
13th_Eliron:200__x1	200	0	1	8	8	3092.03				0.0157784		NCI-H2122	13th
13th_Eliron:200__x1	200	0	1	8	8	2163.43				0.00193841		NCI-H2122	13th
13th_Eliron:200__x1	200	0	1	16	16	88.3155						NCI-H2122	13th
13th_Eliron:200__x1	200	0	1	16	16	253.882						NCI-H2122	13th
13th_Eliron:200__x1	200	0	1	16	16	1027.38						NCI-H2122	13th
13th_Eliron:200__x1	200	0	1	24	24	370.451				0.0241655		NCI-H2122	13th
13th_Eliron:200__x1	200	0	1	24	24	24.9931				0.00171698		NCI-H2122	13th
13th_Eliron:200__x1	200	0	1	24	24	126.447				0.0576751		NCI-H2122	13th
13th_Eliron:200__x1	200	0	1	48	48	NaN				0.252454		NCI-H2122	13th
13th_Eliron:200__x1	200	0	1	48	48	NaN				0.229107		NCI-H2122	13th
13th_Eliron:200__x1	200	0	1	48	48	NaN				0.243011		NCI-H2122	13th
13th_Eliron:200__x7	200	0	7	0.5	144.5	10767.8						NCI-H2122	13th
13th_Eliron:200__x7	200	0	7	0.5	144.5	7616.47						NCI-H2122	13th
13th_Eliron:200__x7	200	0	7	0.5	144.5	9523.06						NCI-H2122	13th
13th_Eliron:200__x7	200	0	7	1	145	7488.05				0.00597889		NCI-H2122	13th
13th_Eliron:200__x7	200	0	7	1	145	7359.62				0.0313388		NCI-H2122	13th
13th_Eliron:200__x7	200	0	7	1	145	7972.1				0.0117117		NCI-H2122	13th
13th_Eliron:200__x7	200	0	7	4	148	5561.7						NCI-H2122	13th
13th_Eliron:200__x7	200	0	7	4	148	4168.81						NCI-H2122	13th
13th_Eliron:200__x7	200	0	7	4	148	4810.92						NCI-H2122	13th
13th_Eliron:200__x7	200	0	7	8	152	4722.01				0.00762045		NCI-H2122	13th
13th_Eliron:200__x7	200	0	7	8	152	4712.13				0.00477293		NCI-H2122	13th
13th_Eliron:200__x7	200	0	7	8	152	5146.8				0.00890661		NCI-H2122	13th
13th_Eliron:200__x7	200	0	7	16	160	1689.26						NCI-H2122	13th
13th_Eliron:200__x7	200	0	7	16	160	1748.53						NCI-H2122	13th
13th_Eliron:200__x7	200	0	7	16	160	73.1023						NCI-H2122	13th
13th_Eliron:200__x7	200	0	7	24	168	1501.56				0.0119993		NCI-H2122	13th
13th_Eliron:200__x7	200	0	7	24	168	511.716				0.00831016		NCI-H2122	13th
13th_Eliron:200__x7	200	0	7	24	168	21.338				0.0126835		NCI-H2122	13th
13th_Eliron:200__x7	200	0	7	48	192	NaN				0.248978		NCI-H2122	13th
13th_Eliron:200__x7	200	0	7	48	192	NaN				0.202233		NCI-H2122	13th
13th_Eliron:200__x7	200	0	7	48	192	74.7817				0.132963		NCI-H2122	13th
14th:Daraxon_10___x1	0	10	1	0.5	0.5			430.301				NCI-H2122	14th
14th:Daraxon_10___x1	0	10	1	0.5	0.5			329.199				NCI-H2122	14th
14th:Daraxon_10___x1	0	10	1	0.5	0.5			1319.26				NCI-H2122	14th
14th:Daraxon_10___x1	0	10	1	1	1			475.92				NCI-H2122	14th
14th:Daraxon_10___x1	0	10	1	1	1			450.028				NCI-H2122	14th
14th:Daraxon_10___x1	0	10	1	1	1			1516.53				NCI-H2122	14th
14th:Daraxon_10___x1	0	10	1	4	4			346.46				NCI-H2122	14th
14th:Daraxon_10___x1	0	10	1	4	4			213.301				NCI-H2122	14th
14th:Daraxon_10___x1	0	10	1	4	4			458.659				NCI-H2122	14th
14th:Daraxon_10___x1	0	10	1	8	8			272.483				NCI-H2122	14th
14th:Daraxon_10___x1	0	10	1	8	8			100.609				NCI-H2122	14th
14th:Daraxon_10___x1	0	10	1	8	8			182.477				NCI-H2122	14th
14th:Daraxon_10___x1	0	10	1	16	16			NaN				NCI-H2122	14th
14th:Daraxon_10___x1	0	10	1	16	16			NaN				NCI-H2122	14th
14th:Daraxon_10___x1	0	10	1	16	16			NaN				NCI-H2122	14th
14th:Daraxon_10___x1	0	10	1	24	24			NaN				NCI-H2122	14th
14th:Daraxon_10___x1	0	10	1	24	24			NaN				NCI-H2122	14th
14th:Daraxon_10___x1	0	10	1	24	24			NaN				NCI-H2122	14th
14th:Daraxon_10___x1	0	10	1	48	48			NaN				NCI-H2122	14th
14th:Daraxon_10___x1	0	10	1	48	48			NaN				NCI-H2122	14th
14th:Daraxon_10___x1	0	10	1	48	48			NaN				NCI-H2122	14th
14th:Daraxon_3___x1	0	3	1	0.5	0.5			165.216				NCI-H2122	14th
14th:Daraxon_3___x1	0	3	1	0.5	0.5			131.926				NCI-H2122	14th
14th:Daraxon_3___x1	0	3	1	0.5	0.5			151.653				NCI-H2122	14th
14th:Daraxon_3___x1	0	3	1	1	1			220.699		0.320025		NCI-H2122	14th
14th:Daraxon_3___x1	0	3	1	1	1			143.023		0.771778		NCI-H2122	14th
14th:Daraxon_3___x1	0	3	1	1	1			217		0.28151		NCI-H2122	14th
14th:Daraxon_3___x1	0	3	1	4	4			113.185				NCI-H2122	14th
14th:Daraxon_3___x1	0	3	1	4	4			186.176				NCI-H2122	14th
14th:Daraxon_3___x1	0	3	1	4	4			110.103				NCI-H2122	14th
14th:Daraxon_3___x1	0	3	1	8	8			75.0869		0.0363037		NCI-H2122	14th
14th:Daraxon_3___x1	0	3	1	8	8			59.5517		0.0151584		NCI-H2122	14th
14th:Daraxon_3___x1	0	3	1	8	8			36.2489		0.0504591		NCI-H2122	14th
14th:Daraxon_3___x1	0	3	1	16	16			NaN				NCI-H2122	14th
14th:Daraxon_3___x1	0	3	1	16	16			NaN				NCI-H2122	14th
14th:Daraxon_3___x1	0	3	1	16	16			NaN				NCI-H2122	14th
14th:Daraxon_3___x1	0	3	1	24	24			NaN		0.190288		NCI-H2122	14th
14th:Daraxon_3___x1	0	3	1	24	24			NaN		0.352638		NCI-H2122	14th
14th:Daraxon_3___x1	0	3	1	24	24			NaN		0.279566		NCI-H2122	14th
14th:Daraxon_3___x1	0	3	1	48	48			NaN		0.246773		NCI-H2122	14th
14th:Daraxon_3___x1	0	3	1	48	48			NaN		0.557197		NCI-H2122	14th
14th:Daraxon_3___x1	0	3	1	48	48			NaN		0.24763		NCI-H2122	14th
14th:Daraxon_25_Eliron:100__x1	100	25	1	0.5	0.5	5601.22		1738.47				NCI-H2122	14th
14th:Daraxon_25_Eliron:100__x1	100	25	1	0.5	0.5	4484.93		1245.28				NCI-H2122	14th
14th:Daraxon_25_Eliron:100__x1	100	25	1	0.5	0.5	7418.9		2650.85				NCI-H2122	14th
14th:Daraxon_25_Eliron:100__x1	100	25	1	1	1	3487.18		2465.91		0.0718563		NCI-H2122	14th
14th:Daraxon_25_Eliron:100__x1	100	25	1	1	1	4386.14		1282.27		0.0118519		NCI-H2122	14th
14th:Daraxon_25_Eliron:100__x1	100	25	1	1	1	4998.62		2243.98		0.0140456		NCI-H2122	14th
14th:Daraxon_25_Eliron:100__x1	100	25	1	4	4	1679.38		1467.22				NCI-H2122	14th
14th:Daraxon_25_Eliron:100__x1	100	25	1	4	4	1116.29		1056.64				NCI-H2122	14th
14th:Daraxon_25_Eliron:100__x1	100	25	1	4	4	1195.32		1319.26				NCI-H2122	14th
14th:Daraxon_25_Eliron:100__x1	100	25	1	8	8	65.5945		341.528		0.00249155		NCI-H2122	14th
14th:Daraxon_25_Eliron:100__x1	100	25	1	8	8	417.869		361.256		0.00289195		NCI-H2122	14th
14th:Daraxon_25_Eliron:100__x1	100	25	1	8	8	179.792		488.25		0.00190798		NCI-H2122	14th
14th:Daraxon_25_Eliron:100__x1	100	25	1	16	16	5.66049		51.0443				NCI-H2122	14th
14th:Daraxon_25_Eliron:100__x1	100	25	1	16	16	NaN		27.125				NCI-H2122	14th
14th:Daraxon_25_Eliron:100__x1	100	25	1	16	16	13.8302		44.6329				NCI-H2122	14th
14th:Daraxon_25_Eliron:100__x1	100	25	1	24	24	NaN		NaN		0.0050004		NCI-H2122	14th
14th:Daraxon_25_Eliron:100__x1	100	25	1	24	24	NaN		15.9051		0.00417577		NCI-H2122	14th
14th:Daraxon_25_Eliron:100__x1	100	25	1	24	24	206.465		138.091		0.0069261		NCI-H2122	14th
14th:Daraxon_25_Eliron:100__x1	100	25	1	48	48	NaN		NaN		0.0400032		NCI-H2122	14th
14th:Daraxon_25_Eliron:100__x1	100	25	1	48	48	NaN		NaN		0.0317139		NCI-H2122	14th
14th:Daraxon_25_Eliron:100__x1	100	25	1	48	48	NaN		NaN		0.0495923		NCI-H2122	14th
14th:Daraxon_10_Eliron:100__x1	100	10	1	0.5	0.5	5087.53		837.176				NCI-H2122	14th
14th:Daraxon_10_Eliron:100__x1	100	10	1	0.5	0.5	4218.2		473.454				NCI-H2122	14th
14th:Daraxon_10_Eliron:100__x1	100	10	1	0.5	0.5	6421.15		1002.39				NCI-H2122	14th
14th:Daraxon_10_Eliron:100__x1	100	10	1	1	1	3674.87		929.648		0.0302119		NCI-H2122	14th
14th:Daraxon_10_Eliron:100__x1	100	10	1	1	1	3151.3		466.057		0.0221164		NCI-H2122	14th
14th:Daraxon_10_Eliron:100__x1	100	10	1	1	1	4633.11		1123.22		0.102327		NCI-H2122	14th
14th:Daraxon_10_Eliron:100__x1	100	10	1	4	4	535.425		414.273				NCI-H2122	14th
14th:Daraxon_10_Eliron:100__x1	100	10	1	4	4	1363.26		468.523				NCI-H2122	14th
14th:Daraxon_10_Eliron:100__x1	100	10	1	4	4	1244.71		387.148				NCI-H2122	14th
14th:Daraxon_10_Eliron:100__x1	100	10	1	8	8	39.7123		161.517		0.00592594		NCI-H2122	14th
14th:Daraxon_10_Eliron:100__x1	100	10	1	8	8	431.699		230.562		0.00252633		NCI-H2122	14th
14th:Daraxon_10_Eliron:100__x1	100	10	1	8	8	1037.26		150.42		0.00226898		NCI-H2122	14th
14th:Daraxon_10_Eliron:100__x1	100	10	1	16	16	147.192		20.5903				NCI-H2122	14th
14th:Daraxon_10_Eliron:100__x1	100	10	1	16	16	23.1161		NaN				NCI-H2122	14th
14th:Daraxon_10_Eliron:100__x1	100	10	1	16	16	14.6205		41.6739				NCI-H2122	14th
14th:Daraxon_10_Eliron:100__x1	100	10	1	24	24	41.5893		16.0284		0.00757919		NCI-H2122	14th
14th:Daraxon_10_Eliron:100__x1	100	10	1	24	24	NaN		NaN		0.0127025		NCI-H2122	14th
14th:Daraxon_10_Eliron:100__x1	100	10	1	24	24	NaN		NaN		0.0109059		NCI-H2122	14th
14th:Daraxon_10_Eliron:100__x1	100	10	1	48	48	NaN		NaN		0.0816875		NCI-H2122	14th
14th:Daraxon_10_Eliron:100__x1	100	10	1	48	48	NaN		NaN		0.0919032		NCI-H2122	14th
14th:Daraxon_10_Eliron:100__x1	100	10	1	48	48	NaN		NaN		0.193614		NCI-H2122	14th
14th:Daraxon_3_Eliron:100__x1	100	3	1	0.5	0.5	5235.71		320.568				NCI-H2122	14th
14th:Daraxon_3_Eliron:100__x1	100	3	1	0.5	0.5	5136.92		202.205				NCI-H2122	14th
14th:Daraxon_3_Eliron:100__x1	100	3	1	0.5	0.5	5601.22		304.54				NCI-H2122	14th
14th:Daraxon_3_Eliron:100__x1	100	3	1	1	1	3427.91		379.75		0.0206353		NCI-H2122	14th
14th:Daraxon_3_Eliron:100__x1	100	3	1	1	1	4020.63		247.824		0.0142911		NCI-H2122	14th
14th:Daraxon_3_Eliron:100__x1	100	3	1	1	1	2469.67		392.08		0.00476357		NCI-H2122	14th
14th:Daraxon_3_Eliron:100__x1	100	3	1	4	4	1284.23		155.352				NCI-H2122	14th
14th:Daraxon_3_Eliron:100__x1	100	3	1	4	4	1669.5		260.153				NCI-H2122	14th
14th:Daraxon_3_Eliron:100__x1	100	3	1	4	4	420.832		181.244				NCI-H2122	14th
14th:Daraxon_3_Eliron:100__x1	100	3	1	8	8	435.65		69.5386		0.00417577		NCI-H2122	14th
14th:Daraxon_3_Eliron:100__x1	100	3	1	8	8	349.706		82.4846		0.00221459		NCI-H2122	14th
14th:Daraxon_3_Eliron:100__x1	100	3	1	8	8	895.009		69.5386		0.00251759		NCI-H2122	14th
14th:Daraxon_3_Eliron:100__x1	100	3	1	16	16	9.34524		10.998				NCI-H2122	14th
14th:Daraxon_3_Eliron:100__x1	100	3	1	16	16	208.44		25.5222				NCI-H2122	14th
14th:Daraxon_3_Eliron:100__x1	100	3	1	16	16	208.44		NaN				NCI-H2122	14th
14th:Daraxon_3_Eliron:100__x1	100	3	1	24	24	2.44992		NaN		0.0214372		NCI-H2122	14th
14th:Daraxon_3_Eliron:100__x1	100	3	1	24	24	15.6083		NaN		0.0179641		NCI-H2122	14th
14th:Daraxon_3_Eliron:100__x1	100	3	1	24	24	3.84281		NaN		0.0168193		NCI-H2122	14th
14th:Daraxon_3_Eliron:100__x1	100	3	1	48	48	NaN		NaN		0.235086		NCI-H2122	14th
14th:Daraxon_3_Eliron:100__x1	100	3	1	48	48	NaN		NaN		0.151907		NCI-H2122	14th
14th:Daraxon_3_Eliron:100__x1	100	3	1	48	48	NaN		NaN		0.146225		NCI-H2122	14th
14th:Daraxon_25_Eliron:25__x1	25	25	1	0.5	0.5	1807.8		1516.53				NCI-H2122	14th
14th:Daraxon_25_Eliron:25__x1	25	25	1	0.5	0.5	1975.74		1380.91				NCI-H2122	14th
14th:Daraxon_25_Eliron:25__x1	25	25	1	0.5	0.5	2035.01		1269.94				NCI-H2122	14th
14th:Daraxon_25_Eliron:25__x1	25	25	1	1	1	1313.87		2046.7		0.0258491		NCI-H2122	14th
14th:Daraxon_25_Eliron:25__x1	25	25	1	1	1	1007.63		1565.85		0.0132419		NCI-H2122	14th
14th:Daraxon_25_Eliron:25__x1	25	25	1	1	1	616.43		1763.12		0.0175335		NCI-H2122	14th
14th:Daraxon_25_Eliron:25__x1	25	25	1	4	4	162.998		1701.48				NCI-H2122	14th
14th:Daraxon_25_Eliron:25__x1	25	25	1	4	4	157.071		1133.09				NCI-H2122	14th
14th:Daraxon_25_Eliron:25__x1	25	25	1	4	4	131.387		1479.55				NCI-H2122	14th
14th:Daraxon_25_Eliron:25__x1	25	25	1	8	8	7.75477		302.074		0.00123717		NCI-H2122	14th
14th:Daraxon_25_Eliron:25__x1	25	25	1	8	8	19.6586		233.028		0.0029425		NCI-H2122	14th
14th:Daraxon_25_Eliron:25__x1	25	25	1	8	8	13.3362		544.966		0.00264276		NCI-H2122	14th
14th:Daraxon_25_Eliron:25__x1	25	25	1	16	16	NaN		45.8659				NCI-H2122	14th
14th:Daraxon_25_Eliron:25__x1	25	25	1	16	16	2.94385		26.1386				NCI-H2122	14th
14th:Daraxon_25_Eliron:25__x1	25	25	1	16	16	NaN		33.6597				NCI-H2122	14th
14th:Daraxon_25_Eliron:25__x1	25	25	1	24	24	NaN		13.0693		0.0187269		NCI-H2122	14th
14th:Daraxon_25_Eliron:25__x1	25	25	1	24	24	5.10728		32.3034		0.007956		NCI-H2122	14th
14th:Daraxon_25_Eliron:25__x1	25	25	1	24	24	NaN		12.1939		0.005885		NCI-H2122	14th
14th:Daraxon_25_Eliron:25__x1	25	25	1	48	48	NaN		NaN		0.07136		NCI-H2122	14th
14th:Daraxon_25_Eliron:25__x1	25	25	1	48	48	NaN		NaN		0.0845682		NCI-H2122	14th
14th:Daraxon_25_Eliron:25__x1	25	25	1	48	48	NaN		NaN		0.0540807		NCI-H2122	14th
14th:Daraxon_10_Eliron:25__x1	25	10	1	0.5	0.5	1491.68		716.347				NCI-H2122	14th
14th:Daraxon_10_Eliron:25__x1	25	10	1	0.5	0.5	1827.56		639.903				NCI-H2122	14th
14th:Daraxon_10_Eliron:25__x1	25	10	1	0.5	0.5	1995.5		871.699				NCI-H2122	14th
14th:Daraxon_10_Eliron:25__x1	25	10	1	1	1	1244.71		786.625		0.011893		NCI-H2122	14th
14th:Daraxon_10_Eliron:25__x1	25	10	1	1	1	742.877		758.267		0.0422841		NCI-H2122	14th
14th:Daraxon_10_Eliron:25__x1	25	10	1	1	1	500.85		1071.44		0.0131961		NCI-H2122	14th
14th:Daraxon_10_Eliron:25__x1	25	10	1	4	4	41.5893		262.619				NCI-H2122	14th
14th:Daraxon_10_Eliron:25__x1	25	10	1	4	4	109.653		485.784				NCI-H2122	14th
14th:Daraxon_10_Eliron:25__x1	25	10	1	4	4	159.047		1004.86				NCI-H2122	14th
14th:Daraxon_10_Eliron:25__x1	25	10	1	8	8	131.387		133.159		0.00210241		NCI-H2122	14th
14th:Daraxon_10_Eliron:25__x1	25	10	1	8	8	6.85581		192.341		0.00188824		NCI-H2122	14th
14th:Daraxon_10_Eliron:25__x1	25	10	1	8	8	7.10278		288.511		0.00194133		NCI-H2122	14th
14th:Daraxon_10_Eliron:25__x1	25	10	1	16	16	NaN		18.0011				NCI-H2122	14th
14th:Daraxon_10_Eliron:25__x1	25	10	1	16	16	NaN		NaN				NCI-H2122	14th
14th:Daraxon_10_Eliron:25__x1	25	10	1	16	16	NaN		10.9486				NCI-H2122	14th
14th:Daraxon_10_Eliron:25__x1	25	10	1	24	24	NaN		NaN		0.028781		NCI-H2122	14th
14th:Daraxon_10_Eliron:25__x1	25	10	1	24	24	NaN		NaN		0.0126148		NCI-H2122	14th
14th:Daraxon_10_Eliron:25__x1	25	10	1	24	24	NaN		NaN		0.0436238		NCI-H2122	14th
14th:Daraxon_10_Eliron:25__x1	25	10	1	48	48	NaN		NaN		0.0872476		NCI-H2122	14th
14th:Daraxon_10_Eliron:25__x1	25	10	1	48	48	NaN		NaN		0.0756906		NCI-H2122	14th
14th:Daraxon_10_Eliron:25__x1	25	10	1	48	48	NaN		NaN		0.0731123		NCI-H2122	14th
14th:Daraxon_3_Eliron:25__x1	25	3	1	0.5	0.5	1600.35		274.949				NCI-H2122	14th
14th:Daraxon_3_Eliron:25__x1	25	3	1	0.5	0.5	1511.44		224.398				NCI-H2122	14th
14th:Daraxon_3_Eliron:25__x1	25	3	1	0.5	0.5	1876.95		378.517				NCI-H2122	14th
14th:Daraxon_3_Eliron:25__x1	25	3	1	1	1	709.29		406.875		0.00979498		NCI-H2122	14th
14th:Daraxon_3_Eliron:25__x1	25	3	1	1	1	439.602		263.852		0.0377144		NCI-H2122	14th
14th:Daraxon_3_Eliron:25__x1	25	3	1	1	1	1007.63		394.545		0.0770137		NCI-H2122	14th
14th:Daraxon_3_Eliron:25__x1	25	3	1	4	4	151.144		204.67				NCI-H2122	14th
14th:Daraxon_3_Eliron:25__x1	25	3	1	4	4	134.35		346.46				NCI-H2122	14th
14th:Daraxon_3_Eliron:25__x1	25	3	1	4	4	291.421		376.051				NCI-H2122	14th
14th:Daraxon_3_Eliron:25__x1	25	3	1	8	8	21.2392		90.7454		0.00309952		NCI-H2122	14th
14th:Daraxon_3_Eliron:25__x1	25	3	1	8	8	60.4576		156.585		0.00178638		NCI-H2122	14th
14th:Daraxon_3_Eliron:25__x1	25	3	1	8	8	30.3276		106.404		0.00574395		NCI-H2122	14th
14th:Daraxon_3_Eliron:25__x1	25	3	1	16	16	NaN		NaN				NCI-H2122	14th
14th:Daraxon_3_Eliron:25__x1	25	3	1	16	16	NaN		NaN				NCI-H2122	14th
14th:Daraxon_3_Eliron:25__x1	25	3	1	16	16	NaN		NaN				NCI-H2122	14th
14th:Daraxon_3_Eliron:25__x1	25	3	1	24	24	NaN		NaN		0.0988414		NCI-H2122	14th
14th:Daraxon_3_Eliron:25__x1	25	3	1	24	24	NaN		NaN		0.0414139		NCI-H2122	14th
14th:Daraxon_3_Eliron:25__x1	25	3	1	24	24	NaN		NaN		0.138337		NCI-H2122	14th
14th:Daraxon_3_Eliron:25__x1	25	3	1	48	48	NaN		NaN		0.518084		NCI-H2122	14th
14th:Daraxon_3_Eliron:25__x1	25	3	1	48	48	NaN		NaN		0.222405		NCI-H2122	14th
14th:Daraxon_3_Eliron:25__x1	25	3	1	48	48	NaN		NaN		0.351418		NCI-H2122	14th
14th_Eliron:100__x1	100	0	1	0.5	0.5	6055.64						NCI-H2122	14th
14th_Eliron:100__x1	100	0	1	0.5	0.5	7102.78						NCI-H2122	14th
14th_Eliron:100__x1	100	0	1	0.5	0.5	5946.97						NCI-H2122	14th
14th_Eliron:100__x1	100	0	1	1	1	4218.2				0.0307399		NCI-H2122	14th
14th_Eliron:100__x1	100	0	1	1	1	5383.89				0.0217364		NCI-H2122	14th
14th_Eliron:100__x1	100	0	1	1	1	2845.06				0.0247961		NCI-H2122	14th
14th_Eliron:100__x1	100	0	1	4	4	3032.76						NCI-H2122	14th
14th_Eliron:100__x1	100	0	1	4	4	2884.58						NCI-H2122	14th
14th_Eliron:100__x1	100	0	1	4	4	1303.99						NCI-H2122	14th
14th_Eliron:100__x1	100	0	1	8	8	654.957				0.0151059		NCI-H2122	14th
14th_Eliron:100__x1	100	0	1	8	8	448.493				0.00861615		NCI-H2122	14th
14th_Eliron:100__x1	100	0	1	8	8	957.245				0.0047143		NCI-H2122	14th
14th_Eliron:100__x1	100	0	1	16	16	8.59446						NCI-H2122	14th
14th_Eliron:100__x1	100	0	1	16	16	NaN						NCI-H2122	14th
14th_Eliron:100__x1	100	0	1	16	16	NaN						NCI-H2122	14th
14th_Eliron:100__x1	100	0	1	24	24	NaN				0.167387		NCI-H2122	14th
14th_Eliron:100__x1	100	0	1	24	24	NaN				0.24592		NCI-H2122	14th
14th_Eliron:100__x1	100	0	1	24	24	NaN				0.131329		NCI-H2122	14th
14th_Eliron:100__x1	100	0	1	48	48	NaN				0.288423		NCI-H2122	14th
14th_Eliron:100__x1	100	0	1	48	48	NaN				0.413586		NCI-H2122	14th
14th_Eliron:100__x1	100	0	1	48	48	NaN				0.375337		NCI-H2122	14th
14th_Eliron:25__x1	25	0	1	0.5	0.5	2588.22						NCI-H2122	14th
14th_Eliron:25__x1	25	0	1	0.5	0.5	1975.74						NCI-H2122	14th
14th_Eliron:25__x1	25	0	1	0.5	0.5	2222.71						NCI-H2122	14th
14th_Eliron:25__x1	25	0	1	1	1	1709.01				0.0497644		NCI-H2122	14th
14th_Eliron:25__x1	25	0	1	1	1	916.742				0.0278006		NCI-H2122	14th
14th_Eliron:25__x1	25	0	1	1	1	1106.41				0.0221932		NCI-H2122	14th
14th_Eliron:25__x1	25	0	1	4	4	564.073						NCI-H2122	14th
14th_Eliron:25__x1	25	0	1	4	4	230.173						NCI-H2122	14th
14th_Eliron:25__x1	25	0	1	4	4	186.707						NCI-H2122	14th
14th_Eliron:25__x1	25	0	1	8	8	10.9653				0.00898204		NCI-H2122	14th
14th_Eliron:25__x1	25	0	1	8	8	208.44				0.00602952		NCI-H2122	14th
14th_Eliron:25__x1	25	0	1	8	8	40.2063				0.0143407		NCI-H2122	14th
14th_Eliron:25__x1	25	0	1	16	16	NaN						NCI-H2122	14th
14th_Eliron:25__x1	25	0	1	16	16	NaN						NCI-H2122	14th
14th_Eliron:25__x1	25	0	1	16	16	NaN						NCI-H2122	14th
14th_Eliron:25__x1	25	0	1	24	24	NaN				0.20324		NCI-H2122	14th
14th_Eliron:25__x1	25	0	1	24	24	NaN				0.206077		NCI-H2122	14th
14th_Eliron:25__x1	25	0	1	24	24	NaN				0.304868		NCI-H2122	14th
14th_Eliron:25__x1	25	0	1	48	48	NaN				0.403673		NCI-H2122	14th
14th_Eliron:25__x1	25	0	1	48	48	NaN				0.681251		NCI-H2122	14th
14th_Eliron:25__x1	25	0	1	48	48	NaN				0.387229		NCI-H2122	14th
20th_Eliron:30__x1	30	0	1	0.5	0.5	2933.97						NCI-H2122	20th
20th_Eliron:30__x1	30	0	1	0.5	0.5	3141.42						NCI-H2122	20th
20th_Eliron:30__x1	30	0	1	0.5	0.5	3269.85						NCI-H2122	20th
20th_Eliron:30__x1	30	0	1	1	1	2943.85						NCI-H2122	20th
20th_Eliron:30__x1	30	0	1	1	1	2588.22						NCI-H2122	20th
20th_Eliron:30__x1	30	0	1	1	1	3941.6						NCI-H2122	20th
20th_Eliron:30__x1	30	0	1	2	2	1481.8	269.688			0.00553221	0.0345402	NCI-H2122	20th
20th_Eliron:30__x1	30	0	1	2	2	1550.95	176.829			0.0108367	0.0250861	NCI-H2122	20th
20th_Eliron:30__x1	30	0	1	2	2	776.465	143.241			0.00392544	0.02772	NCI-H2122	20th
20th_Eliron:30__x1	30	0	1	4	4	487.019	134.35			0.00898709	0.0167164	NCI-H2122	20th
20th_Eliron:30__x1	30	0	1	4	4	904.888	103.726			0.00693	0.0300175	NCI-H2122	20th
20th_Eliron:30__x1	30	0	1	4	4	2104.16	462.323			0.00877169	0.0344792	NCI-H2122	20th
20th_Eliron:30__x1	30	0	1	8	8	317.106	63.3224			0.0114944	0.016705	NCI-H2122	20th
20th_Eliron:30__x1	30	0	1	8	8	345.754	81.3016			0.0097328	0.0104093	NCI-H2122	20th
20th_Eliron:30__x1	30	0	1	8	8	14.6205	43.0711			0.0153786	0.0220541	NCI-H2122	20th
20th_Eliron:30__x1	30	0	1	24	24	NaN	NaN			0.362756	0.248684	NCI-H2122	20th
20th_Eliron:30__x1	30	0	1	24	24	NaN	NaN			0.415255	0.345442	NCI-H2122	20th
20th_Eliron:30__x1	30	0	1	24	24	NaN	NaN			0.553659	0.445283	NCI-H2122	20th
20th_Eliron:30__x1	30	0	1	48	48		NaN			0.72803	0.789983	NCI-H2122	20th
20th_Eliron:30__x1	30	0	1	48	48		NaN			0.924708	0.61452	NCI-H2122	20th
20th_Eliron:30__x1	30	0	1	48	48		NaN			0.58726	0.692577	NCI-H2122	20th
20th:Daraxon_25_Eliron:30__x1	30	25	1	0.5	0.5	3408.15		1417.9				NCI-H2122	20th
20th:Daraxon_25_Eliron:30__x1	30	25	1	0.5	0.5	3358.75		1553.52				NCI-H2122	20th
20th:Daraxon_25_Eliron:30__x1	30	25	1	0.5	0.5	1768.29		1041.85				NCI-H2122	20th
20th:Daraxon_25_Eliron:30__x1	30	25	1	1	1	1600.35		1775.45				NCI-H2122	20th
20th:Daraxon_25_Eliron:30__x1	30	25	1	1	1	2677.12		1664.49				NCI-H2122	20th
20th:Daraxon_25_Eliron:30__x1	30	25	1	1	1	2054.77		1627.5				NCI-H2122	20th
20th:Daraxon_25_Eliron:30__x1	30	25	1	2	2	1649.74	351.681	2009.72	8433.41	0.00669394	0.0621571	NCI-H2122	20th
20th:Daraxon_25_Eliron:30__x1	30	25	1	2	2	1471.92	93.3536	2231.65	5659.26	0.00655618	0.0364737	NCI-H2122	20th
20th:Daraxon_25_Eliron:30__x1	30	25	1	2	2	1333.62	78.4368	1172.54	2786.48	0.00594986	0.0629783	NCI-H2122	20th
20th:Daraxon_25_Eliron:30__x1	30	25	1	4	4	1323.74	110.641	2108.35	8001.87	0.00368804	0.0685999	NCI-H2122	20th
20th:Daraxon_25_Eliron:30__x1	30	25	1	4	4	840.676	92.1682	1812.44	6497.67	0.00252775	0.0520707	NCI-H2122	20th
20th:Daraxon_25_Eliron:30__x1	30	25	1	4	4	639.151	86.6361	1467.22	10208.9	0.00309053	0.0903345	NCI-H2122	20th
20th:Daraxon_25_Eliron:30__x1	30	25	1	8	8	139.29	55.7158	828.545	13562.5	0.00287359	0.268517	NCI-H2122	20th
20th:Daraxon_25_Eliron:30__x1	30	25	1	8	8	260.797	40.7002	814.983	4192.04	0.0024332	0.18196	NCI-H2122	20th
20th:Daraxon_25_Eliron:30__x1	30	25	1	8	8	138.302	38.4281	1245.28	11355.5	0.00171458	0.297371	NCI-H2122	20th
20th:Daraxon_25_Eliron:30__x1	30	25	1	24	24	9.56257	NaN	72.0045	2071.36	0.0200823	0.448928	NCI-H2122	20th
20th:Daraxon_25_Eliron:30__x1	30	25	1	24	24	NaN	NaN	35.6324	3131.7	0.0142991	0.428935	NCI-H2122	20th
20th:Daraxon_25_Eliron:30__x1	30	25	1	24	24	29.1421	NaN	180.011	2798.81	0.00787814	0.490185	NCI-H2122	20th
20th:Daraxon_25_Eliron:30__x1	30	25	1	48	48		NaN		579.489	0.179502	0.720515	NCI-H2122	20th
20th:Daraxon_25_Eliron:30__x1	30	25	1	48	48		NaN		929.648	0.0814507	0.748943	NCI-H2122	20th
20th:Daraxon_25_Eliron:30__x1	30	25	1	48	48		NaN		1442.56	0.10274	0.756935	NCI-H2122	20th
20th:Daraxon_25_Eliron:30__x7	30	25	7	0.5	144.5	2035.01		755.801				NCI-H2122	20th
20th:Daraxon_25_Eliron:30__x7	30	25	7	0.5	144.5	1718.89		437.699				NCI-H2122	20th
20th:Daraxon_25_Eliron:30__x7	30	25	7	0.5	144.5	1867.07		785.392				NCI-H2122	20th
20th:Daraxon_25_Eliron:30__x7	30	25	7	1	145	3497.06		1800.11				NCI-H2122	20th
20th:Daraxon_25_Eliron:30__x7	30	25	7	1	145	2884.58		1331.59				NCI-H2122	20th
20th:Daraxon_25_Eliron:30__x7	30	25	7	1	145	3368.63		1368.58				NCI-H2122	20th
20th:Daraxon_25_Eliron:30__x7	30	25	7	2	146	754.732	232.149	845.807	3846.82	0.00768931	0.0850452	NCI-H2122	20th
20th:Daraxon_25_Eliron:30__x7	30	25	7	2	146	844.628	119.532	580.722	2922.1	0.00213296	0.179593	NCI-H2122	20th
20th:Daraxon_25_Eliron:30__x7	30	25	7	2	146	1175.56	108.666	798.954	2613.86	0.00235848	0.107451	NCI-H2122	20th
20th:Daraxon_25_Eliron:30__x7	30	25	7	4	148	462.323	336.863	964.17	7212.78	0.00126388	0.0541431	NCI-H2122	20th
20th:Daraxon_25_Eliron:30__x7	30	25	7	4	148	345.754	203.501	570.858	5005.79	0.00146191	0.0449266	NCI-H2122	20th
20th:Daraxon_25_Eliron:30__x7	30	25	7	4	148	2430.16	407.002	2379.6	6164.77	0.00136401	0.0468676	NCI-H2122	20th
20th:Daraxon_25_Eliron:30__x7	30	25	7	8	152	200.537	297.349	833.477	14548.9	0.00135929	0.061411	NCI-H2122	20th
20th:Daraxon_25_Eliron:30__x7	30	25	7	8	152	202.513	58.0867	951.841	8433.41	0.00136401	0.154126	NCI-H2122	20th
20th:Daraxon_25_Eliron:30__x7	30	25	7	8	152	666.812	75.078	1170.07	7003.18	0.00166192	0.108693	NCI-H2122	20th
20th:Daraxon_25_Eliron:30__x7	30	25	7	24	168	NaN	NaN	NaN	4204.37	0.00166192	0.396927	NCI-H2122	20th
20th:Daraxon_25_Eliron:30__x7	30	25	7	24	168	NaN	NaN	NaN	2502.9	0.00438584	0.392961	NCI-H2122	20th
20th:Daraxon_25_Eliron:30__x7	30	25	7	24	168	NaN	21.0416	NaN	5190.74	0.00454051	0.326434	NCI-H2122	20th
20th:Daraxon_25_Eliron:30__x7	30	25	7	48	192		NaN		337.83	0.0111414	0.307706	NCI-H2122	20th
20th:Daraxon_25_Eliron:30__x7	30	25	7	48	192		NaN		1380.91	0.0216734	0.607785	NCI-H2122	20th
20th:Daraxon_25_Eliron:30__x7	30	25	7	48	192		NaN		3365.97	0.002747	0.499944	NCI-H2122	20th
20th:Daraxon_25___x1	0	25	1	0.5	0.5			1565.85				NCI-H2122	20th
20th:Daraxon_25___x1	0	25	1	0.5	0.5			807.585				NCI-H2122	20th
20th:Daraxon_25___x1	0	25	1	0.5	0.5			1051.71				NCI-H2122	20th
20th:Daraxon_25___x1	0	25	1	1	1			958.006				NCI-H2122	20th
20th:Daraxon_25___x1	0	25	1	1	1			2317.95				NCI-H2122	20th
20th:Daraxon_25___x1	0	25	1	1	1			2182.33				NCI-H2122	20th
20th:Daraxon_25___x1	0	25	1	2	2			1824.77	5609.94	0.00317742		NCI-H2122	20th
20th:Daraxon_25___x1	0	25	1	2	2			1368.58	2367.27	0.00826981		NCI-H2122	20th
20th:Daraxon_25___x1	0	25	1	2	2			1713.81	2589.2	0.00409214		NCI-H2122	20th
20th:Daraxon_25___x1	0	25	1	4	4			1985.06	5055.11	0.00149781		NCI-H2122	20th
20th:Daraxon_25___x1	0	25	1	4	4			1491.87	8112.84	0.00270918		NCI-H2122	20th
20th:Daraxon_25___x1	0	25	1	4	4			2872.78	8692.33	0.00261689		NCI-H2122	20th
20th:Daraxon_25___x1	0	25	1	8	8			893.892	4216.7	0.00289358		NCI-H2122	20th
20th:Daraxon_25___x1	0	25	1	8	8			955.54	6830.57	0.00355009		NCI-H2122	20th
20th:Daraxon_25___x1	0	25	1	8	8			1204.6	11380.2	0.00261689		NCI-H2122	20th
20th:Daraxon_25___x1	0	25	1	24	24			NaN	1664.49	0.0526315		NCI-H2122	20th
20th:Daraxon_25___x1	0	25	1	24	24			NaN	1319.26	0.0349654		NCI-H2122	20th
20th:Daraxon_25___x1	0	25	1	24	24			26.1386	2034.37	0.0168872		NCI-H2122	20th
20th:Daraxon_25___x1	0	25	1	48	48				384.682	0.162901		NCI-H2122	20th
20th:Daraxon_25___x1	0	25	1	48	48				498.114	0.139378		NCI-H2122	20th
20th:Daraxon_25___x1	0	25	1	48	48				364.955	0.21495		NCI-H2122	20th
21st:Daraxon_10___x1	0	10	1	0.5	0.5			479.619				NCI-H2122	21st
21st:Daraxon_10___x1	0	10	1	0.5	0.5			860.602				NCI-H2122	21st
21st:Daraxon_10___x1	0	10	1	0.5	0.5			928.415				NCI-H2122	21st
21st:Daraxon_10___x1	0	10	1	1	1			1173.77				NCI-H2122	21st
21st:Daraxon_10___x1	0	10	1	1	1			380.983				NCI-H2122	21st
21st:Daraxon_10___x1	0	10	1	1	1			845.807				NCI-H2122	21st
21st:Daraxon_10___x1	0	10	1	2	2			1199.66	1442.56	0.0126073		NCI-H2122	21st
21st:Daraxon_10___x1	0	10	1	2	2			992.528	1130.62	0.0105648		NCI-H2122	21st
21st:Daraxon_10___x1	0	10	1	2	2			1073.9	1824.77	0.0326994		NCI-H2122	21st
21st:Daraxon_10___x1	0	10	1	4	4			814.983	2416.59	0.00261388		NCI-H2122	21st
21st:Daraxon_10___x1	0	10	1	4	4			367.42	530.17	0.00907056		NCI-H2122	21st
21st:Daraxon_10___x1	0	10	1	4	4			738.54	1442.56	0.0206947		NCI-H2122	21st
21st:Daraxon_10___x1	0	10	1	8	8			367.42	2576.87	0.0026412		NCI-H2122	21st
21st:Daraxon_10___x1	0	10	1	8	8			504.278	3119.37	0.00221329		NCI-H2122	21st
21st:Daraxon_10___x1	0	10	1	8	8			686.756	3637.22	0.00386694		NCI-H2122	21st
21st:Daraxon_10___x1	0	10	1	24	24			NaN	622.642	0.059971		NCI-H2122	21st
21st:Daraxon_10___x1	0	10	1	24	24			NaN	781.693	0.0796826		NCI-H2122	21st
21st:Daraxon_10___x1	0	10	1	24	24			NaN	1231.72	0.0279774		NCI-H2122	21st
21st:Daraxon_10___x1	0	10	1	48	48			NaN	419.204	0.267092		NCI-H2122	21st
21st:Daraxon_10___x1	0	10	1	48	48			NaN	202.205	0.439949		NCI-H2122	21st
21st:Daraxon_10___x1	0	10	1	48	48			NaN	242.892	0.258889		NCI-H2122	21st
21st:Daraxon_25_Eliron:30__x1	30	25	1	0.5	0.5	4099.66		2206.99				NCI-H2122	21st
21st:Daraxon_25_Eliron:30__x1	30	25	1	0.5	0.5	4425.65		2391.93				NCI-H2122	21st
21st:Daraxon_25_Eliron:30__x1	30	25	1	0.5	0.5	2440.04		1467.22				NCI-H2122	21st
21st:Daraxon_25_Eliron:30__x1	30	25	1	1	1	3744.02		3193.35				NCI-H2122	21st
21st:Daraxon_25_Eliron:30__x1	30	25	1	1	1	2607.97		2182.33				NCI-H2122	21st
21st:Daraxon_25_Eliron:30__x1	30	25	1	1	1	5275.22		4648.24				NCI-H2122	21st
21st:Daraxon_25_Eliron:30__x1	30	25	1	2	2	979.966	223.258	2268.64	4808.52	0.00179775		NCI-H2122	21st
21st:Daraxon_25_Eliron:30__x1	30	25	1	2	2	1531.2	198.562	2046.7	3033.07	0.0153078		NCI-H2122	21st
21st:Daraxon_25_Eliron:30__x1	30	25	1	2	2	1758.41	195.598	2256.31	2601.53	0.00216024		NCI-H2122	21st
21st:Daraxon_25_Eliron:30__x1	30	25	1	4	4	238.076	100.763	1393.24	7989.54	0.00108012		NCI-H2122	21st
21st:Daraxon_25_Eliron:30__x1	30	25	1	4	4	1047.14	205.477	2959.09	9284.15	0.00207944		NCI-H2122	21st
21st:Daraxon_25_Eliron:30__x1	30	25	1	4	4	563.085	149.168	1935.74	9493.75	0.00110282		NCI-H2122	21st
21st:Daraxon_25_Eliron:30__x1	30	25	1	8	8	110.641	24.4992	537.568	6904.54	0.00153282		NCI-H2122	21st
21st:Daraxon_25_Eliron:30__x1	30	25	1	8	8	132.374	30.13	1114.59	6275.74	0.0012712		NCI-H2122	21st
21st:Daraxon_25_Eliron:30__x1	30	25	1	8	8	220.295	37.6378	1405.57	7064.83	0.00104333		NCI-H2122	21st
21st:Daraxon_25_Eliron:30__x1	30	25	1	24	24	NaN	NaN	35.5091	3489.26	0.00652597		NCI-H2122	21st
21st:Daraxon_25_Eliron:30__x1	30	25	1	24	24	NaN	NaN	21.7	2194.66	0.00626013		NCI-H2122	21st
21st:Daraxon_25_Eliron:30__x1	30	25	1	24	24	NaN	NaN	21.3301	1676.82	0.0114414		NCI-H2122	21st
21st:Daraxon_25_Eliron:30__x1	30	25	1	48	48	NaN	NaN	NaN	1380.91	0.0542365		NCI-H2122	21st
21st:Daraxon_25_Eliron:30__x1	30	25	1	48	48	NaN	NaN	NaN	1467.22	0.0212029		NCI-H2122	21st
21st:Daraxon_25_Eliron:30__x1	30	25	1	48	48	NaN	NaN	NaN	1068.97	0.0360316		NCI-H2122	21st
21st:Daraxon_25_Eliron:30__x7	30	25	7	0.5	144.5	5413.52		2194.66				NCI-H2122	21st
21st:Daraxon_25_Eliron:30__x7	30	25	7	0.5	144.5	5630.85		2700.17				NCI-H2122	21st
21st:Daraxon_25_Eliron:30__x7	30	25	7	0.5	144.5	3734.14		1602.84				NCI-H2122	21st
21st:Daraxon_25_Eliron:30__x7	30	25	7	1	145	3635.36		3341.31				NCI-H2122	21st
21st:Daraxon_25_Eliron:30__x7	30	25	7	1	145	3457.54		2317.95				NCI-H2122	21st
21st:Daraxon_25_Eliron:30__x7	30	25	7	1	145	2469.67		2194.66				NCI-H2122	21st
21st:Daraxon_25_Eliron:30__x7	30	25	7	2	146	2202.95	499.862	2379.6	4413.98	0.00255123		NCI-H2122	21st
21st:Daraxon_25_Eliron:30__x7	30	25	7	2	146	1392.9	564.073	2330.28	5511.31	0.000640021		NCI-H2122	21st
21st:Daraxon_25_Eliron:30__x7	30	25	7	2	146	637.175	251.907	1356.25	3316.65	0.002198		NCI-H2122	21st
21st:Daraxon_25_Eliron:30__x7	30	25	7	4	148	214.368	309.203	2256.31	7397.73	0.000953425		NCI-H2122	21st
21st:Daraxon_25_Eliron:30__x7	30	25	7	4	148	678.666	386.257	2071.36	7631.99	0.0014653		NCI-H2122	21st
21st:Daraxon_25_Eliron:30__x7	30	25	7	4	148	439.602	277.591	1639.83	8223.81	0.00181025		NCI-H2122	21st
21st:Daraxon_25_Eliron:30__x7	30	25	7	8	152	85.0555	87.0313	853.204	5412.67	0.0017126		NCI-H2122	21st
21st:Daraxon_25_Eliron:30__x7	30	25	7	8	152	91.1803	55.5182	416.739	3748.18	0.00234761		NCI-H2122	21st
21st:Daraxon_25_Eliron:30__x7	30	25	7	8	152	39.8111	157.071	557.295	5930.51	0.00207224		NCI-H2122	21st
21st:Daraxon_25_Eliron:30__x7	30	25	7	24	168	NaN	NaN	27.8648	1368.58	0.0053376		NCI-H2122	21st
21st:Daraxon_25_Eliron:30__x7	30	25	7	24	168	NaN	NaN	10.6034	1504.2	0.00301298		NCI-H2122	21st
21st:Daraxon_25_Eliron:30__x7	30	25	7	24	168	NaN	NaN	37.8517	2996.08	0.00316278		NCI-H2122	21st
21st:Daraxon_25_Eliron:30__x7	30	25	7	48	192	NaN	NaN	NaN	1068.97	0.0233636		NCI-H2122	21st
21st:Daraxon_25_Eliron:30__x7	30	25	7	48	192	NaN	NaN	NaN	890.193	0.00504968		NCI-H2122	21st
21st:Daraxon_25_Eliron:30__x7	30	25	7	48	192	NaN	NaN	NaN	1232.95	0.0129169		NCI-H2122	21st
23rd:Daraxon_25___x1	0	25	1	0.5	0.5			1105.95				NCI-H2122	23rd
23rd:Daraxon_25___x1	0	25	1	0.5	0.5			1960.38				NCI-H2122	23rd
23rd:Daraxon_25___x1	0	25	1	0.5	0.5			1081.29				NCI-H2122	23rd
23rd:Daraxon_25___x1	0	25	1	1	1			2367.25				NCI-H2122	23rd
23rd:Daraxon_25___x1	0	25	1	1	1			2083.68				NCI-H2122	23rd
23rd:Daraxon_25___x1	0	25	1	1	1			1442.55				NCI-H2122	23rd
23rd:Daraxon_25___x1	0	25	1	2	2			2120.67				NCI-H2122	23rd
23rd:Daraxon_25___x1	0	25	1	2	2			2083.68				NCI-H2122	23rd
23rd:Daraxon_25___x1	0	25	1	2	2			2280.95				NCI-H2122	23rd
23rd:Daraxon_25___x1	0	25	1	4	4			863.062	5313.99	0.00258371		NCI-H2122	23rd
23rd:Daraxon_25___x1	0	25	1	4	4			1541.18	5042.75	0.00279809		NCI-H2122	23rd
23rd:Daraxon_25___x1	0	25	1	4	4			3353.61	5375.64	0.00236107		NCI-H2122	23rd
23rd:Daraxon_25___x1	0	25	1	8	8			554.825	5350.98	0.00253054		NCI-H2122	23rd
23rd:Daraxon_25___x1	0	25	1	8	8			326.731	4376.96	0.00340922		NCI-H2122	23rd
23rd:Daraxon_25___x1	0	25	1	8	8			634.967	5992.11	0.00291691		NCI-H2122	23rd
23rd:Daraxon_25___x1	0	25	1	24	24			NaN	1763.11	0.0505431		NCI-H2122	23rd
23rd:Daraxon_25___x1	0	25	1	24	24			NaN	1935.72	0.0669236		NCI-H2122	23rd
23rd:Daraxon_25___x1	0	25	1	24	24			NaN	2342.6	0.0205981		NCI-H2122	23rd
23rd:Daraxon_25___x1	0	25	1	48	48							NCI-H2122	23rd
23rd:Daraxon_25___x1	0	25	1	48	48							NCI-H2122	23rd
23rd:Daraxon_25___x1	0	25	1	48	48							NCI-H2122	23rd
23rd:Daraxon_25___x7	0	25	7	0.5	144.5			1197.19				NCI-H2122	23rd
23rd:Daraxon_25___x7	0	25	7	0.5	144.5			1150.34				NCI-H2122	23rd
23rd:Daraxon_25___x7	0	25	7	0.5	144.5			1516.52				NCI-H2122	23rd
23rd:Daraxon_25___x7	0	25	7	1	145			929.641				NCI-H2122	23rd
23rd:Daraxon_25___x7	0	25	7	1	145			642.364				NCI-H2122	23rd
23rd:Daraxon_25___x7	0	25	7	1	145			2120.67				NCI-H2122	23rd
23rd:Daraxon_25___x7	0	25	7	2	146			1664.48	4796.16	0.00391617		NCI-H2122	23rd
23rd:Daraxon_25___x7	0	25	7	2	146			1282.26	3107.02	0.0143149		NCI-H2122	23rd
23rd:Daraxon_25___x7	0	25	7	2	146			1837.09	4339.97	0.00411087		NCI-H2122	23rd
23rd:Daraxon_25___x7	0	25	7	4	148			2256.29	7866.19	0.00211322		NCI-H2122	23rd
23rd:Daraxon_25___x7	0	25	7	4	148			1491.86	4463.26	0.00252178		NCI-H2122	23rd
23rd:Daraxon_25___x7	0	25	7	4	148			2317.94	4931.78	0.00424111		NCI-H2122	23rd
23rd:Daraxon_25___x7	0	25	7	8	152			609.075	4093.38	0.00315894		NCI-H2122	23rd
23rd:Daraxon_25___x7	0	25	7	8	152			1615.16	5301.66	0.00348086		NCI-H2122	23rd
23rd:Daraxon_25___x7	0	25	7	8	152			717.574	5326.32	0.00329309		NCI-H2122	23rd
23rd:Daraxon_25___x7	0	25	7	24	168			11.9842	1824.76	0.0181191		NCI-H2122	23rd
23rd:Daraxon_25___x7	0	25	7	24	168			20.4669	4956.44	0.00442121		NCI-H2122	23rd
23rd:Daraxon_25___x7	0	25	7	24	168			NaN	1639.82	0.0208857		NCI-H2122	23rd
23rd:Daraxon_25___x7	0	25	7	48	192			NaN	659.626	0.0760799		NCI-H2122	23rd
23rd:Daraxon_25___x7	0	25	7	48	192			NaN	1294.59	0.0324342		NCI-H2122	23rd
23rd:Daraxon_25___x7	0	25	7	48	192			NaN	664.558	0.0594845		NCI-H2122	23rd
23rd:Daraxon_25___x17	0	25	17	0.5	384.5			1319.25				NCI-H2122	23rd
23rd:Daraxon_25___x17	0	25	17	0.5	384.5			1282.26				NCI-H2122	23rd
23rd:Daraxon_25___x17	0	25	17	0.5	384.5			1664.48				NCI-H2122	23rd
23rd:Daraxon_25___x17	0	25	17	1	385			1849.42				NCI-H2122	23rd
23rd:Daraxon_25___x17	0	25	17	1	385			1029.51				NCI-H2122	23rd
23rd:Daraxon_25___x17	0	25	17	1	385			2724.81				NCI-H2122	23rd
23rd:Daraxon_25___x17	0	25	17	2	386			1602.83	3279.63	0.00162388		NCI-H2122	23rd
23rd:Daraxon_25___x17	0	25	17	2	386			1898.74	4068.72	0.00516741		NCI-H2122	23rd
23rd:Daraxon_25___x17	0	25	17	2	386			2404.24	4833.15	0.0048549		NCI-H2122	23rd
23rd:Daraxon_25___x17	0	25	17	2	386			2133	5092.06	0.0039571		NCI-H2122	23rd
23rd:Daraxon_25___x17	0	25	17	2	386			2231.63	3686.51	0.00262887		NCI-H2122	23rd
23rd:Daraxon_25___x17	0	25	17	2	386			2416.57	5794.84	0.00135608		NCI-H2122	23rd
23rd:Daraxon_25___x17	0	25	17	4	388			1491.86	5745.53	0.00127849		NCI-H2122	23rd
23rd:Daraxon_25___x17	0	25	17	4	388			943.203	4413.94	0.00165226		NCI-H2122	23rd
23rd:Daraxon_25___x17	0	25	17	4	388			2552.2		0.00275002		NCI-H2122	23rd
23rd:Daraxon_25___x17	0	25	17	4	388					0.00232857		NCI-H2122	23rd
23rd:Daraxon_25___x17	0	25	17	8	392			713.875	5227.69	0.000999614		NCI-H2122	23rd
23rd:Daraxon_25___x17	0	25	17	8	392			326.731	3982.41	0.00254814		NCI-H2122	23rd
23rd:Daraxon_25___x17	0	25	17	8	392			680.586	3896.11	0.00265635		NCI-H2122	23rd
23rd:Daraxon_25___x17	0	25	17	8	392				4857.8	0.00191779		NCI-H2122	23rd
23rd:Daraxon_25___x17	0	25	17	24	408				2354.93	0.00306193		NCI-H2122	23rd
23rd:Daraxon_25___x17	0	25	17	24	408				2243.96	0.00670131		NCI-H2122	23rd
23rd:Daraxon_25___x17	0	25	17	24	408			163.982	1627.49	0.0101573		NCI-H2122	23rd
23rd:Daraxon_25___x17	0	25	17	24	408				4352.3	0.00399846		NCI-H2122	23rd
23rd:Daraxon_25___x17	0	25	17	48	432				516.604	0.0354925		NCI-H2122	23rd
23rd:Daraxon_25___x17	0	25	17	48	432				538.797	0.0798623		NCI-H2122	23rd
23rd:Daraxon_25___x17	0	25	17	48	432				557.291	0.0489909		NCI-H2122	23rd
23rd:Daraxon_25___x17	0	25	17	48	432				578.251	0.0350039		NCI-H2122	23rd
23rd:Daraxon_25_Eliron:30__x1	30	25	1	0.5	0.5	3961.35		2133				NCI-H2122	23rd
23rd:Daraxon_25_Eliron:30__x1	30	25	1	0.5	0.5	5196.18		1948.05				NCI-H2122	23rd
23rd:Daraxon_25_Eliron:30__x1	30	25	1	0.5	0.5	3645.23		1590.5				NCI-H2122	23rd
23rd:Daraxon_25_Eliron:30__x1	30	25	1	1	1	2884.57		2848.1				NCI-H2122	23rd
23rd:Daraxon_25_Eliron:30__x1	30	25	1	1	1	2726.51		1898.74				NCI-H2122	23rd
23rd:Daraxon_25_Eliron:30__x1	30	25	1	1	1	3981.1		1837.09				NCI-H2122	23rd
23rd:Daraxon_25_Eliron:30__x1	30	25	1	2	2	2558.58		2539.87				NCI-H2122	23rd
23rd:Daraxon_25_Eliron:30__x1	30	25	1	2	2	1728.77		1541.18				NCI-H2122	23rd
23rd:Daraxon_25_Eliron:30__x1	30	25	1	2	2	2578.33		2059.02				NCI-H2122	23rd
23rd:Daraxon_25_Eliron:30__x1	30	25	1	4	4	90.6862	111.629	1043.07	6485.29	0.00310468	0.0943016	NCI-H2122	23rd
23rd:Daraxon_25_Eliron:30__x1	30	25	1	4	4	262.773	150.156	1135.54	7927.84	0.00285688	0.126238	NCI-H2122	23rd
23rd:Daraxon_25_Eliron:30__x1	30	25	1	4	4	240.052	258.821	1664.48	10652.6	0.00212056	0.0776322	NCI-H2122	23rd
23rd:Daraxon_25_Eliron:30__x1	30	25	1	8	8	383.292	108.665	930.874	9851.23	0.0023775	0.212797	NCI-H2122	23rd
23rd:Daraxon_25_Eliron:30__x1	30	25	1	8	8	280.554	112.617	665.79	6214.04	0.00199923	0.202313	NCI-H2122	23rd
23rd:Daraxon_25_Eliron:30__x1	30	25	1	8	8	418.856	78.6342	664.558	5819.5	0.00313712	0.199841	NCI-H2122	23rd
23rd:Daraxon_25_Eliron:30__x1	30	25	1	24	24	NaN	NaN	18.2476	2108.34	0.0328869	0.575918	NCI-H2122	23rd
23rd:Daraxon_25_Eliron:30__x1	30	25	1	24	24	15.2132	NaN	63.0035	3489.24	0.0184999	0.502833	NCI-H2122	23rd
23rd:Daraxon_25_Eliron:30__x1	30	25	1	24	24	NaN	NaN	17.5078	2465.89	0.0178079	0.425521	NCI-H2122	23rd
23rd:Daraxon_25_Eliron:30__x1	30	25	1	48	48			NaN				NCI-H2122	23rd
23rd:Daraxon_25_Eliron:30__x1	30	25	1	48	48			NaN				NCI-H2122	23rd
23rd:Daraxon_25_Eliron:30__x1	30	25	1	48	48			NaN				NCI-H2122	23rd
23rd:Daraxon_25_Eliron:100__x1	100	25	1	0.5	0.5	8712.99		1750.78				NCI-H2122	23rd
23rd:Daraxon_25_Eliron:100__x1	100	25	1	0.5	0.5	11656.8		2219.3				NCI-H2122	23rd
23rd:Daraxon_25_Eliron:100__x1	100	25	1	0.5	0.5	7270.7		1368.57				NCI-H2122	23rd
23rd:Daraxon_25_Eliron:100__x1	100	25	1	1	1	5759.26		1726.12				NCI-H2122	23rd
23rd:Daraxon_25_Eliron:100__x1	100	25	1	1	1	6401.38		2650.83				NCI-H2122	23rd
23rd:Daraxon_25_Eliron:100__x1	100	25	1	1	1	5907.44		3008.39				NCI-H2122	23rd
23rd:Daraxon_25_Eliron:100__x1	100	25	1	2	2	5008.49		2293.28				NCI-H2122	23rd
23rd:Daraxon_25_Eliron:100__x1	100	25	1	2	2	3220.45		2317.94				NCI-H2122	23rd
23rd:Daraxon_25_Eliron:100__x1	100	25	1	2	2	3092.02		2490.55				NCI-H2122	23rd
23rd:Daraxon_25_Eliron:100__x1	100	25	1	4	4	707.313	349.705	1228.01	7027.79	0.00261977	0.079186	NCI-H2122	23rd
23rd:Daraxon_25_Eliron:100__x1	100	25	1	4	4	773.5	734.973	1454.88	12576	0.00241068	0.0540024	NCI-H2122	23rd
23rd:Daraxon_25_Eliron:100__x1	100	25	1	4	4	847.59	491.958	1214.45	8310.05	0.00221828	0.132871	NCI-H2122	23rd
23rd:Daraxon_25_Eliron:100__x1	100	25	1	8	8	719.167	245.979	718.807	9814.24	0.00254814	0.128677	NCI-H2122	23rd
23rd:Daraxon_25_Eliron:100__x1	100	25	1	8	8	132.374	123.483	287.276	7040.12	0.00215016	0.194619	NCI-H2122	23rd
23rd:Daraxon_25_Eliron:100__x1	100	25	1	8	8	1521.32	319.081	1070.2	10628	0.00349294	0.148721	NCI-H2122	23rd
23rd:Daraxon_25_Eliron:100__x1	100	25	1	24	24	120.52	25.8821	52.6468	2786.46	0.0158284	0.341287	NCI-H2122	23rd
23rd:Daraxon_25_Eliron:100__x1	100	25	1	24	24	22.1282	28.9445	59.9211	2971.4	0.00618787	0.392762	NCI-H2122	23rd
23rd:Daraxon_25_Eliron:100__x1	100	25	1	24	24	11.9532	25.6845	35.6321	3735.82	0.0151836	0.333093	NCI-H2122	23rd
23rd:Daraxon_25_Eliron:100__x1	100	25	1	48	48			NaN				NCI-H2122	23rd
23rd:Daraxon_25_Eliron:100__x1	100	25	1	48	48			NaN				NCI-H2122	23rd
23rd:Daraxon_25_Eliron:100__x1	100	25	1	48	48			NaN				NCI-H2122	23rd
23rd:Daraxon_25_Eliron:100__x7	100	25	7	0.5	144.5	7458.4		1368.57				NCI-H2122	23rd
23rd:Daraxon_25_Eliron:100__x7	100	25	7	0.5	144.5	7290.46		1442.55				NCI-H2122	23rd
23rd:Daraxon_25_Eliron:100__x7	100	25	7	0.5	144.5	6638.47		834.704				NCI-H2122	23rd
23rd:Daraxon_25_Eliron:100__x7	100	25	7	1	145	5206.06		855.664				NCI-H2122	23rd
23rd:Daraxon_25_Eliron:100__x7	100	25	7	1	145	6272.96		2071.35				NCI-H2122	23rd
23rd:Daraxon_25_Eliron:100__x7	100	25	7	1	145	5522.18		1045.54				NCI-H2122	23rd
23rd:Daraxon_25_Eliron:100__x7	100	25	7	2	146	3427.9	2469.67	1306.92	7237.39	0.00246988	0.0507898	NCI-H2122	23rd
23rd:Daraxon_25_Eliron:100__x7	100	25	7	2	146	4771.4	4633.1	2441.23	9160.78	0.00311545	0.0552964	NCI-H2122	23rd
23rd:Daraxon_25_Eliron:100__x7	100	25	7	2	146	3605.71	2696.88	2071.35	7767.56	0.00264715	0.0454049	NCI-H2122	23rd
23rd:Daraxon_25_Eliron:100__x7	100	25	7	4	148	2716.63	1659.62	1170.07	10097.8	0.00180806	0.0341896	NCI-H2122	23rd
23rd:Daraxon_25_Eliron:100__x7	100	25	7	4	148	2025.13	4445.4	2712.48	16644.8	0.00180806	0.131872	NCI-H2122	23rd
23rd:Daraxon_25_Eliron:100__x7	100	25	7	4	148	1965.86	2953.72	1898.74	14918.6	0.00153628	0.0314266	NCI-H2122	23rd
23rd:Daraxon_25_Eliron:100__x7	100	25	7	8	152	678.665	1392.89	1627.49	16644.8	0.00104568	0.0725366	NCI-H2122	23rd
23rd:Daraxon_25_Eliron:100__x7	100	25	7	8	152	683.604	1086.65	1578.17	19727.1	0.000958894	0.0651554	NCI-H2122	23rd
23rd:Daraxon_25_Eliron:100__x7	100	25	7	8	152	502.824	460.346	1911.07	6768.87	0.00163517	0.057005	NCI-H2122	23rd
23rd:Daraxon_25_Eliron:100__x7	100	25	7	24	168	NaN	28.0554	NaN	2872.76	0.00534964	0.307881	NCI-H2122	23rd
23rd:Daraxon_25_Eliron:100__x7	100	25	7	24	168	NaN	55.4193	NaN	6904.49	0.00206257	0.251755	NCI-H2122	23rd
23rd:Daraxon_25_Eliron:100__x7	100	25	7	24	168	NaN	50.0849	NaN	3957.75	0.003554	0.325187	NCI-H2122	23rd
23rd:Daraxon_25_Eliron:100__x7	100	25	7	48	192	NaN	21.3379	NaN	2428.9	0.00571377	0.547427	NCI-H2122	23rd
23rd:Daraxon_25_Eliron:100__x7	100	25	7	48	192	NaN	24.3015	NaN	1430.22	0.00679485	0.714878	NCI-H2122	23rd
23rd:Daraxon_25_Eliron:100__x7	100	25	7	48	192	NaN	NaN	NaN	3279.63	0.00388912	0.689221	NCI-H2122	23rd
23rd:Daraxon_25_Eliron:100__x17	100	25	17	0.5	384.5	8624.08		1812.43				NCI-H2122	23rd
23rd:Daraxon_25_Eliron:100__x17	100	25	17	0.5	384.5	7250.94		1442.55				NCI-H2122	23rd
23rd:Daraxon_25_Eliron:100__x17	100	25	17	0.5	384.5	8110.39		1627.49				NCI-H2122	23rd
23rd:Daraxon_25_Eliron:100__x17	100	25	17	1	385	8001.72		2589.19				NCI-H2122	23rd
23rd:Daraxon_25_Eliron:100__x17	100	25	17	1	385	7102.76		1368.57				NCI-H2122	23rd
23rd:Daraxon_25_Eliron:100__x17	100	25	17	1	385	7359.61		2342.6				NCI-H2122	23rd
23rd:Daraxon_25_Eliron:100__x17	100	25	17	1	385	5413.51		2096.01				NCI-H2122	23rd
23rd:Daraxon_25_Eliron:100__x17	100	25	17	2	386	3911.95		2823.44		0.00185246	0.0933683	NCI-H2122	23rd
23rd:Daraxon_25_Eliron:100__x17	100	25	17	2	386	5097.39		1787.77		0.00113638		NCI-H2122	23rd
23rd:Daraxon_25_Eliron:100__x17	100	25	17	2	386	6598.95		3131.68		0.00166953		NCI-H2122	23rd
23rd:Daraxon_25_Eliron:100__x17	100	25	17	2	386	534.436		1898.74				NCI-H2122	23rd
23rd:Daraxon_25_Eliron:100__x17	100	25	17	4	388	2064.64		2059.02		0.000870214	0.0520655	NCI-H2122	23rd
23rd:Daraxon_25_Eliron:100__x17	100	25	17	4	388	584.817		1228.01		0.00118054	0.0761948	NCI-H2122	23rd
23rd:Daraxon_25_Eliron:100__x17	100	25	17	4	388	2361		3649.52			0.0376116	NCI-H2122	23rd
23rd:Daraxon_25_Eliron:100__x17	100	25	17	8	392	1136.05		965.396		0.00386225	0.121202	NCI-H2122	23rd
23rd:Daraxon_25_Eliron:100__x17	100	25	17	8	392	528.509		267.549			0.128105	NCI-H2122	23rd
23rd:Daraxon_25_Eliron:100__x17	100	25	17	8	392	569.011		843.335		0.00120534		NCI-H2122	23rd
23rd:Daraxon_25_Eliron:100__x17	100	25	17	24	408			NaN		0.00351724	0.163654	NCI-H2122	23rd
23rd:Daraxon_25_Eliron:100__x17	100	25	17	24	408			NaN		0.00406835	0.179265	NCI-H2122	23rd
23rd:Daraxon_25_Eliron:100__x17	100	25	17	24	408			NaN		0.00402627	0.322193	NCI-H2122	23rd
23rd:Daraxon_25_Eliron:100__x17	100	25	17	48	432			NaN		0.00987953	0.429113	NCI-H2122	23rd
23rd:Daraxon_25_Eliron:100__x17	100	25	17	48	432			NaN		0.0474864	0.823472	NCI-H2122	23rd
23rd:Daraxon_25_Eliron:100__x17	100	25	17	48	432			NaN		0.0273685		NCI-H2122	23rd
23rd_Eliron:30__x1	30	0	1	0.5	0.5	3852.68						NCI-H2122	23rd
23rd_Eliron:30__x1	30	0	1	0.5	0.5	2943.84						NCI-H2122	23rd
23rd_Eliron:30__x1	30	0	1	0.5	0.5	3576.08						NCI-H2122	23rd
23rd_Eliron:30__x1	30	0	1	1	1	1807.8						NCI-H2122	23rd
23rd_Eliron:30__x1	30	0	1	1	1	2143.67						NCI-H2122	23rd
23rd_Eliron:30__x1	30	0	1	1	1	2657.36						NCI-H2122	23rd
23rd_Eliron:30__x1	30	0	1	2	2	1303.98						NCI-H2122	23rd
23rd_Eliron:30__x1	30	0	1	2	2	943.413						NCI-H2122	23rd
23rd_Eliron:30__x1	30	0	1	2	2	1620.1						NCI-H2122	23rd
23rd_Eliron:30__x1	30	0	1	4	4	417.868	141.265			0.00772451	0.0302923	NCI-H2122	23rd
23rd_Eliron:30__x1	30	0	1	4	4	272.651	96.9098			0.00544315	0.0447846	NCI-H2122	23rd
23rd_Eliron:30__x1	30	0	1	4	4	507.764	320.069			0.00490564	0.0429615	NCI-H2122	23rd
23rd_Eliron:30__x1	30	0	1	8	8	62.7296	39.2183			0.0285307	0.0413637	NCI-H2122	23rd
23rd_Eliron:30__x1	30	0	1	8	8	98.7867	35.8596			0.0203851	0.0430259	NCI-H2122	23rd
23rd_Eliron:30__x1	30	0	1	8	8	127.435	53.4436			0.0285307	0.0382711	NCI-H2122	23rd
23rd_Eliron:30__x1	30	0	1	24	24	NaN	NaN			0.878831	0.366373	NCI-H2122	23rd
23rd_Eliron:30__x1	30	0	1	24	24	NaN	NaN			0.569852	0.355981	NCI-H2122	23rd
23rd_Eliron:30__x1	30	0	1	24	24	NaN	NaN			0.47423	0.365122	NCI-H2122	23rd
23rd_Eliron:30__x1	30	0	1	48	48							NCI-H2122	23rd
23rd_Eliron:30__x1	30	0	1	48	48							NCI-H2122	23rd
23rd_Eliron:30__x1	30	0	1	48	48							NCI-H2122	23rd
23rd_Eliron:100__x1	100	0	1	0.5	0.5	9325.46						NCI-H2122	23rd
23rd_Eliron:100__x1	100	0	1	0.5	0.5	10669						NCI-H2122	23rd
23rd_Eliron:100__x1	100	0	1	0.5	0.5	8179.54						NCI-H2122	23rd
23rd_Eliron:100__x1	100	0	1	1	1	6361.86						NCI-H2122	23rd
23rd_Eliron:100__x1	100	0	1	1	1	6529.8						NCI-H2122	23rd
23rd_Eliron:100__x1	100	0	1	1	1	5917.32						NCI-H2122	23rd
23rd_Eliron:100__x1	100	0	1	2	2	4326.86						NCI-H2122	23rd
23rd_Eliron:100__x1	100	0	1	2	2	4158.92						NCI-H2122	23rd
23rd_Eliron:100__x1	100	0	1	2	2	3368.63						NCI-H2122	23rd
23rd_Eliron:100__x1	100	0	1	4	4	3259.96	713.24			0.00845288	0.0411149	NCI-H2122	23rd
23rd_Eliron:100__x1	100	0	1	4	4	175.84	468.249			0.0129013	0.0355497	NCI-H2122	23rd
23rd_Eliron:100__x1	100	0	1	4	4	3556.32	1807.8			0.0117896	0.0400985	NCI-H2122	23rd
23rd_Eliron:100__x1	100	0	1	8	8	1432.41	451.455			0.0152363	0.030924	NCI-H2122	23rd
23rd_Eliron:100__x1	100	0	1	8	8	963.17	384.28			0.0189542	0.0460235	NCI-H2122	23rd
23rd_Eliron:100__x1	100	0	1	8	8	3289.6	473.188			0.0202443	0.0390512	NCI-H2122	23rd
23rd_Eliron:100__x1	100	0	1	24	24	NaN	NaN			0.453338	0.204525	NCI-H2122	23rd
23rd_Eliron:100__x1	100	0	1	24	24	NaN	NaN			0.415713	0.227868	NCI-H2122	23rd
23rd_Eliron:100__x1	100	0	1	24	24	NaN	NaN			0.499535	0.198479	NCI-H2122	23rd
23rd_Eliron:100__x1	100	0	1	48	48							NCI-H2122	23rd
23rd_Eliron:100__x1	100	0	1	48	48							NCI-H2122	23rd
23rd_Eliron:100__x1	100	0	1	48	48							NCI-H2122	23rd
23rd_Eliron:100__x7	100	0	7	0.5	144.5	6322.35						NCI-H2122	23rd
23rd_Eliron:100__x7	100	0	7	0.5	144.5	7112.64						NCI-H2122	23rd
23rd_Eliron:100__x7	100	0	7	0.5	144.5	8001.72						NCI-H2122	23rd
23rd_Eliron:100__x7	100	0	7	1	145	6292.71						NCI-H2122	23rd
23rd_Eliron:100__x7	100	0	7	1	145	4267.59						NCI-H2122	23rd
23rd_Eliron:100__x7	100	0	7	1	145	5008.49						NCI-H2122	23rd
23rd_Eliron:100__x7	100	0	7	2	146	3487.17	3329.11			0.0083365	0.017574	NCI-H2122	23rd
23rd_Eliron:100__x7	100	0	7	2	146	3269.84	2272.09			0.0188232	0.0232973	NCI-H2122	23rd
23rd_Eliron:100__x7	100	0	7	2	146	4346.61	2252.34			0.010962	0.0186867	NCI-H2122	23rd
23rd_Eliron:100__x7	100	0	7	4	148	4208.31	1639.86			0.0221532	0.0212963	NCI-H2122	23rd
23rd_Eliron:100__x7	100	0	7	4	148	1876.95	895.008			0.0176849	0.0188547	NCI-H2122	23rd
23rd_Eliron:100__x7	100	0	7	4	148	2400.52	1106.41			0.0168473	0.0249539	NCI-H2122	23rd
23rd_Eliron:100__x7	100	0	7	8	152	1896.7	651.992			0.0403485	0.0274274	NCI-H2122	23rd
23rd_Eliron:100__x7	100	0	7	8	152	711.264	397.123			0.0153956	0.0210095	NCI-H2122	23rd
23rd_Eliron:100__x7	100	0	7	8	152	605.562	466.273			0.0214729	0.0207306	NCI-H2122	23rd
23rd_Eliron:100__x7	100	0	7	24	168	NaN	NaN			0.114917	0.16754	NCI-H2122	23rd
23rd_Eliron:100__x7	100	0	7	24	168	NaN	NaN			0.114519	0.189923	NCI-H2122	23rd
23rd_Eliron:100__x7	100	0	7	24	168	NaN	NaN			0.154819	0.152634	NCI-H2122	23rd
23rd_Eliron:100__x7	100	0	7	48	192		NaN			0.225885	0.569843	NCI-H2122	23rd
23rd_Eliron:100__x7	100	0	7	48	192		NaN			0.365681	0.412745	NCI-H2122	23rd
23rd_Eliron:100__x7	100	0	7	48	192		NaN			0.424448	0.585968	NCI-H2122	23rd
23rd_Eliron:100__x17	100	0	17	0.5	384.5	7013.86						NCI-H2122	23rd
23rd_Eliron:100__x17	100	0	17	0.5	384.5	9592.19						NCI-H2122	23rd
23rd_Eliron:100__x17	100	0	17	0.5	384.5	8594.44						NCI-H2122	23rd
23rd_Eliron:100__x17	100	0	17	1	385	6440.89						NCI-H2122	23rd
23rd_Eliron:100__x17	100	0	17	1	385	8060.99						NCI-H2122	23rd
23rd_Eliron:100__x17	100	0	17	1	385	8001.72						NCI-H2122	23rd
23rd_Eliron:100__x17	100	0	17	2	386	4554.07	2904.33			0.00298854	0.0252385	NCI-H2122	23rd
23rd_Eliron:100__x17	100	0	17	2	386	3655.11	1936.22			0.0101925	0.0292192	NCI-H2122	23rd
23rd_Eliron:100__x17	100	0	17	2	386	5956.84	1975.73			0.00325903	0.0265567	NCI-H2122	23rd
23rd_Eliron:100__x17	100	0	17	4	388	4514.55	1965.86			0.0117488	0.025495	NCI-H2122	23rd
23rd_Eliron:100__x17	100	0	17	4	388	2202.94	1017.5			0.00967621	0.0264198	NCI-H2122	23rd
23rd_Eliron:100__x17	100	0	17	4	388	2914.21	726.082			0.00300933	0.0230708	NCI-H2122	23rd
23rd_Eliron:100__x17	100	0	17	8	392	1432.41	242.027			0.00960938	0.0240703	NCI-H2122	23rd
23rd_Eliron:100__x17	100	0	17	8	392	1639.86	263.76			0.0117488	0.0132005	NCI-H2122	23rd
23rd_Eliron:100__x17	100	0	17	8	392	1155.8	555.181			0.0226972	0.0278886	NCI-H2122	23rd
23rd_Eliron:100__x17	100	0	17	24	408	2.0844	NaN			0.199389	0.178681	NCI-H2122	23rd
23rd_Eliron:100__x17	100	0	17	24	408	NaN	NaN			0.0660022	0.19459	NCI-H2122	23rd
23rd_Eliron:100__x17	100	0	17	24	408	NaN	NaN			0.0541708	0.188599	NCI-H2122	23rd
23rd_Eliron:100__x17	100	0	17	48	432		NaN			0.336495	0.546505	NCI-H2122	23rd
23rd_Eliron:100__x17	100	0	17	48	432		NaN			0.231432	0.562047	NCI-H2122	23rd
23rd_Eliron:100__x17	100	0	17	48	432		NaN			0.277135	0.649272	NCI-H2122	23rd
