# Supplementary material for: Abrogation of Oncogenic RAS Signaling by a RAS(ON) Inhibitor Doublet Primes Immune-Refractory KRASG12C-Mutant NSCLC for Immune Checkpoint Blockade
Source: Cancer Discov. 2026 Feb 11;16(6):1152–75. doi: 10.1158/2159-8290.CD-25-1616 (PMC13223541; doi:10.1158/2159-8290.CD-25-1616)
Supplement: Table S7 — Primary antibody list for IHC staining [file cd-25-1616_table_s7_suppst7.xlsx]

## Sheet: Sheet1
Target	Vendor	Clonality	Clone #	Catalog #	RRID	Host Species	Dilution Ratio	Retrieval Buffer
EpCAM	Cell Signaling Technology	monoclonal	D9S3P	14452	AB_2736866	rabbit	1:200	ER2 heat-induced epitope retrieval buffer (Leica Biosystems, cat no. AR9640)
							1:100	Citrate-based pH 6.2 heat-induced epitope retrieval buffer (Biocare, Cat. #DV2004)
phospho-p42/44 MAPK (ERK1/2; Thr202/Tyr204)	Cell Signaling Technology	monoclonal	D13.14.4E	4370	AB_2315112	rabbit	1:1000	ER2 heat-induced epitope retrieval buffer (Leica Biosystems, cat no. AR9640)
							1:200	Citrate-based pH 6.2 heat-induced epitope retrieval buffer (Biocare, Cat. #DV2004)
phospho-pS6 Ribosomal Protein (Ser235/236)	Cell Signaling Technology	monoclonal	D57.2.2E	4858	AB_916156	rabbit	1:400	ER2 heat-induced epitope retrieval buffer (Leica Biosystems, cat no. AR9640)
Ki67	Cell Signaling Technology	monoclonal	D3B5	12202	AB_2620142	rabbit	1:500	ER2 heat-induced epitope retrieval buffer (Leica Biosystems, cat no. AR9640)
cleaved Caspase 3	Cell Signaling Technology	polyclonal	-	9661	AB_2341188	rabbit	1:500	ER2 heat-induced epitope retrieval buffer (Leica Biosystems, cat no. AR9640)
	Cell Signaling Technology	monoclonal	D3E9	9579	AB_10897512	rabbit	1:250	Citrate-based pH 6.2 heat-induced epitope retrieval buffer (Biocare, Cat. #DV2004)
RAS	Cell Signaling Technology	monoclonal	E8N8L	67648	AB_2910195	rabbit	1:400	Citrate-based pH 6.2 heat-induced epitope retrieval buffer (Biocare, Cat. #DV2004)
HER2/ERBB2	BioGenex	monoclonal	EP3	AN726GP	AB_3718173	rabbit	1x	Citrate-based pH 9.5 heat-induced epitope retrieval buffer (Biocare, Cat. #DV2004)
Anti-mouse CD8	Cell Signaling Technology	monoclonal	D4W2Z	98941	AB_2756376	rabbit	1:400	Citrate-based pH 6.2 heat-induced epitope retrieval buffer (Biocare, Cat. #DV2004)
Anti-mouse CD4	Cell Signaling Technology	monoclonal	D7D2Z	25229	AB_2798898	rabbit	1:100	Citrate-based pH 6.2 heat-induced epitope retrieval buffer (Biocare, Cat. #DV2004)
	Abcam	monoclonal	EPR19514	ab183685	AB_2686917	rabbit	1:500	Citrate-based pH 6 heat-induced epitope retrieval buffer (Leica Biosystems, AR9961)
Granzyme B	Abcam	polyclonal	-	ab4059	AB_304251	rabbit	1:200	Citrate-based pH 6 heat-induced epitope retrieval buffer (Leica Biosystems, AR9961)
