# Supplementary material for: Abrogation of Oncogenic RAS Signaling by a RAS(ON) Inhibitor Doublet Primes Immune-Refractory KRASG12C-Mutant NSCLC for Immune Checkpoint Blockade
Source: Cancer Discov. 2026 Feb 11;16(6):1152–75. doi: 10.1158/2159-8290.CD-25-1616 (PMC13223541; doi:10.1158/2159-8290.CD-25-1616)
Supplement: Table S8 — Antibodies for flow cytometry [file cd-25-1616_table_s8_suppst8.xlsx]

## Sheet: Sheet1
Target	Tag Ab	Host Species Ab	Species Reactivity Ab	Clone	Source	Source Catalog ID	RRID
CD45	BUV395	Rat	Mouse	30-F11	BD	564279	AB_2651134
CD19	BUV661	Rat	Mouse	1D3	BD	612971	AB_2870243
CD3e	APC/Fire750	Hamster	mouse	145-2C11	Biolegend	100362	AB_2629687
CD8b	BV650	Rat	mouse	H35-17.2	BD	740552	AB_2740253
CD4	Spark nIR 685	Rat	mouse	GK1.5	Biolegend	100476	AB_2819770
NK1.1	AF700	mouse	mouse	PK136	Biolegend	108730	AB_2291262
NKp46 (CD335)	eFluor 450	Rat	Mouse	29A1.4	Invitrogen	48335182	AB_10557245
CD11b	BV570	Rat	Mouse	M1/70	BioLegend	101233	AB_10896949
F4/80	PE-Cy7	Rat	mouse	BM8	Biolegend	123114	AB_893490
MHC II (IA/IE)	V500	Rat	Mouse	M5/114.15.2	BD	562366	AB_11153488
CD206 (MMR)	BV605	Rat	Mouse	C068C2	Biolegend	141721	AB_2562340
Ly6C	PerCP	Rat	mouse	HK1.4	Biolegend	128028	AB_10897805
Ly6G	BUV615	Rat	Mouse	1A8	BD	751263	AB_2875279
H-2Kb	Alexa Fluor 700	Mouse	Mouse	AF6-88.5	BioLegend	116522	AB_2750393
Periostin	AF594	Mouse	Mouse	F10	Santa Cruz	sc-398631	AB_2934053
